# Supplementary material for: An integrative transcriptome analysis indicates regulatory mRNA-miRNA networks for residual feed intake in Nelore cattle
Source: Sci Rep. 2018 Nov 20;8:17072. doi: 10.1038/s41598-018-35315-5 (PMC6244318; doi:10.1038/s41598-018-35315-5)
Supplement: Supplementary file 1 — Supplementary Table S1 [file 41598_2018_35315_MOESM1_ESM.xlsx]

## Sheet: Skeletalmuscle
Supplementary Table S1. Full list of mature miRBase miRNAs identified by miRDeep2 software from skeletal muscle and liver of Nelore cattle.
mature miRBase miRNAs detected by miRDeep2
tag id	miRDeep2 score	estimated probability that the miRNA is a true positive	rfam alert	total read count	mature read count	loop read count	star read count	significant randfold p-value	mature miRBase miRNA	example miRBase miRNA with the same seed	UCSC browser	NCBI blastn	consensus mature sequence	consensus star sequence	consensus precursor sequence	precursor coordinate
2_24767	1.38378e+06	77 +/- 18%	-	2714214	2714060	0	154	yes	bta-miR-10b_MIMAT0003839_Bos_taurus_miR-10b	hsa-miR-10a-5p_MIMAT0000253_Homo_sapiens_miR-10a-5p	-	-	uacccuguagaaccgaauuugu	agauucgauucuaggggaau	uacccuguagaaccgaauuugugugguauccauguagucacagauucgauucuaggggaau	2:20797624..20797685:-
27_19951	393468	77 +/- 18%	-	771760	771505	0	255	yes	bta-miR-486_MIMAT0009329_Bos_taurus_miR-486	hsa-miR-486-5p_MIMAT0002177_Homo_sapiens_miR-486-5p	-	-	uccuguacugagcugccccgag	ucgggucagcucaguaccgggc	uccuguacugagcugccccgaggcccuucgcugugcccagcucgggucagcucaguaccgggc	27:36261847..36261910:-
24_17427	231602	77 +/- 18%	-	454268	452658	0	1610	yes	bta-miR-133a_MIMAT0009225_Bos_taurus_miR-133a	hsa-miR-133a-3p_MIMAT0000427_Homo_sapiens_miR-133a-3p	-	-	uuugguccccuucaaccagcugu	agcugguaaaauggaaccaaau	agcugguaaaauggaaccaaaucgccucuucaauggauuugguccccuucaaccagcugu	24:34844428..34844488:+
13_4732	231508	77 +/- 18%	-	454085	452658	0	1427	yes	bta-miR-133a_MIMAT0009225_Bos_taurus_miR-133a	hsa-miR-133a-3p_MIMAT0000427_Homo_sapiens_miR-133a-3p	-	-	uuugguccccuucaaccagcugu	agcugguaaaauggaaccaaau	agcugguaaaauggaaccaaaucaacuguucgauggauuugguccccuucaaccagcugu	13:55227305..55227365:-
19_11330	216157	77 +/- 18%	-	423974	423372	0	602	yes	bta-miR-22-5p_MIMAT0003826_Bos_taurus_miR-22-5p	hsa-miR-22-3p_MIMAT0000077_Homo_sapiens_miR-22-3p	-	-	aagcugccaguugaagaacugu	aguucuucaguggcaagcuuua	aguucuucaguggcaagcuuuauguccugacccagcuaaagcugccaguugaagaacugu	19:23382445..23382505:-
7_31645	206049	77 +/- 18%	-	404147	404115	0	32	yes	bta-miR-143_MIMAT0009233_Bos_taurus_miR-143	hsa-miR-143-3p_MIMAT0000435_Homo_sapiens_miR-143-3p	-	-	ugagaugaagcacuguagcu	ggugcagugcugcaucucugguca	ggugcagugcugcaucucuggucaguugggagucugagaugaagcacuguagcu	7:62809324..62809378:+
5_28660	170961	77 +/- 18%	-	335323	335298	0	25	yes	bta-miR-26a_MIMAT0003516_Bos_taurus_miR-26a	hsa-miR-26a-5p_MIMAT0000082_Homo_sapiens_miR-26a-5p	-	-	uucaaguaauccaggauaggcu	ccuauucuugauuacuuguuuc	uucaaguaauccaggauaggcuguuuccaucugugaggccuauucuugauuacuuguuuc	5:55977935..55977995:+
7_31651	75306.2	77 +/- 18%	-	147700	147052	0	648	yes	bta-miR-378_MIMAT0009305_Bos_taurus_miR-378	hsa-miR-378a-3p_MIMAT0000732_Homo_sapiens_miR-378a-3p	-	-	acuggacuuggagucagaaggc	cuccugacuccagguccugugu	cuccugacuccagguccuguguguuaccucgaaauagcacuggacuuggagucagaaggc	7:63067304..63067364:+
8_33155	63167.5	77 +/- 18%	-	123891	123741	0	150	yes	bta-miR-27b_MIMAT0003546_Bos_taurus_miR-27b	hsa-miR-27a-3p_MIMAT0000084_Homo_sapiens_miR-27a-3p	-	-	uucacaguggcuaaguucug	agagcuuagcugauuggugaac	agagcuuagcugauuggugaacagugacugguuuccgcuuuguucacaguggcuaaguucug	8:83009840..83009902:+
11_2208	50917.7	77 +/- 18%	-	99864	88142	0	11722	yes	bta-miR-126-5p_MIMAT0004328_Bos_taurus_miR-126-5p	hsa-miR-126-5p_MIMAT0000444_Homo_sapiens_miR-126-5p	-	-	cauuauuacuuuugguacgcg	ucguaccgugaguaauaaugcg	cauuauuacuuuugguacgcgcugugacacuucaaacucguaccgugaguaauaaugcg	11:104131416..104131475:+
16_7947	46054.2	77 +/- 18%	-	90326	88463	0	1863	yes	bta-miR-181a_MIMAT0003543_Bos_taurus_miR-181a	hsa-miR-181a-5p_MIMAT0000256_Homo_sapiens_miR-181a-5p	-	-	aacauucaacgcugucggugagu	accaucgaccguugauuguacc	aacauucaacgcugucggugaguuuggaauuaaaaaucaaaaccaucgaccguugauuguacc	16:79685955..79686018:-
11_2092	45766.5	77 +/- 18%	-	89760	88462	0	1298	yes	bta-miR-181a_MIMAT0003543_Bos_taurus_miR-181a	hsa-miR-181a-5p_MIMAT0000256_Homo_sapiens_miR-181a-5p	-	-	aacauucaacgcugucggugagu	accaccgaccguugacuguacc	aacauucaacgcugucggugaguuugggauuugaaaaaaccaccgaccguugacuguacc	11:95709448..95709508:+
9_34433	43159.9	77 +/- 18%	-	84647	83038	0	1609	yes	bta-miR-30a-5p_MIMAT0003841_Bos_taurus_miR-30a-5p	hsa-miR-30a-5p_MIMAT0000087_Homo_sapiens_miR-30a-5p	-	-	uguaaacauccucgacuggaagcu	cuuucagucggauguuugcagc	uguaaacauccucgacuggaagcugugaggcugcagaaaggcuuucagucggauguuugcagc	9:10768283..10768346:-
19_10706	38281.1	77 +/- 18%	-	75080	75074	0	6	yes	bta-miR-10a_MIMAT0003786_Bos_taurus_miR-10a	hsa-miR-10a-5p_MIMAT0000253_Homo_sapiens_miR-10a-5p	-	-	uacccuguagauccgaauuugu	caaauucguaucuaggggaau	uacccuguagauccgaauuuguguaaggaauuuugugaucacaaauucguaucuaggggaau	19:38549274..38549336:+
22_15732	32719.3	77 +/- 18%	-	64168	64083	0	85	yes	bta-miR-191_MIMAT0003819_Bos_taurus_miR-191	hsa-miR-191-5p_MIMAT0000440_Homo_sapiens_miR-191-5p	-	-	caacggaaucccaaaagcagcug	cugcgcuuggauuucguuccc	caacggaaucccaaaagcagcuguugucuccagagcauuccagcugcgcuuggauuucguuccc	22:51543483..51543547:+
3_27047	22797.6	77 +/- 18%	-	44707	39184	0	5523	yes	bta-miR-30e-5p_MIMAT0003799_Bos_taurus_miR-30e-5p	hsa-miR-30a-5p_MIMAT0000087_Homo_sapiens_miR-30a-5p	-	-	uguaaacauccuugacuggaagcu	cuuucagucggauguuuacagc	uguaaacauccuugacuggaagcuguaaggcguugcaaggagcuuucagucggauguuuacagc	3:106062503..106062567:-
8_33178	18360.5	77 +/- 18%	-	36004	35927	0	77	yes	bta-let-7f_MIMAT0003519_Bos_taurus_let-7f	hsa-let-7a-5p_MIMAT0000062_Homo_sapiens_let-7a-5p	-	-	ugagguaguagauuguauaguu	cuauacaaucuauugccuuccc	ugagguaguagauuguauaguugugggguagugauuuuacccuguucaggagauaacuauacaaucuauugccuuccc	8:86885230..86885308:+
14_5106	17149.1	77 +/- 18%	-	33628	23048	0	10580	yes	bta-miR-151-5p_MIMAT0003523_Bos_taurus_miR-151-5p	hsa-miR-151a-5p_MIMAT0004697_Homo_sapiens_miR-151a-5p	-	-	ucgaggagcucacagucuagu	cuagacugaagcuccuugagga	ucgaggagcucacagucuaguacgucucauccccuacuagacugaagcuccuugagga	14:4030325..4030383:+
21_14763	16807.1	77 +/- 18%	-	32958	32912	0	46	yes	bta-miR-127_MIMAT0003787_Bos_taurus_miR-127	hsa-miR-127-3p_MIMAT0000446_Homo_sapiens_miR-127-3p	-	-	ucggauccgucugagcuuggcu	cugaagcucagagggcucugauu	cugaagcucagagggcucugauucagaaagaucaucggauccgucugagcuuggcu	21:67429763..67429819:+
5_29266	14800.9	77 +/- 18%	-	29022	28898	0	124	yes	bta-let-7a-5p_MIMAT0003844_Bos_taurus_let-7a-5p	hsa-let-7a-5p_MIMAT0000062_Homo_sapiens_let-7a-5p	-	-	ugagguaguagguuguauaguu	cuauacaaucuacugucuuucc	ugagguaguagguuguauaguuuggggcucugcccugcuaugggauaacuauacaaucuacugucuuucc	5:117119387..117119457:+
14_5126	12929.7	77 +/- 18%	-	25353	25107	0	246	yes	bta-miR-30d_MIMAT0003533_Bos_taurus_miR-30d	hsa-miR-30a-5p_MIMAT0000087_Homo_sapiens_miR-30a-5p	-	-	uguaaacauccccgacuggaagcu	cuuucagucagauguuugcugc	uguaaacauccccgacuggaagcuguaccacacagcuaagcuuucagucagauguuugcugc	14:8080296..8080358:+
4_27469	12526.6	77 +/- 18%	-	24562	24210	0	352	yes	bta-miR-148a_MIMAT0003522_Bos_taurus_miR-148a	hsa-miR-148a-3p_MIMAT0000243_Homo_sapiens_miR-148a-3p	-	-	ucagugcacuacagaacuuugu	aaaguucugagacacuccgacu	aaaguucugagacacuccgacucugaauaugauagaagucagugcacuacagaacuuugu	4:70414255..70414315:+
3_26018	10797.4	77 +/- 18%	-	21170	21165	0	5	yes	bta-miR-186_MIMAT0003818_Bos_taurus_miR-186	hsa-miR-186-5p_MIMAT0000456_Homo_sapiens_miR-186-5p	-	-	caaagaauucuccuuuugggcu	gcccaaaggugaauuuuuuggg	caaagaauucuccuuuugggcuuucugauuuuauuuuaagcccaaaggugaauuuuuuggg	3:74462308..74462369:+
X_35426	10049.4	77 +/- 18%	-	19703	19699	0	4	yes	bta-miR-660_MIMAT0004344_Bos_taurus_miR-660	hsa-miR-660-5p_MIMAT0003338_Homo_sapiens_miR-660-5p	-	-	uacccauugcauaucggagcug	ccuccuaugugcauggauuaca	uacccauugcauaucggagcugugaauucucaaagcaccuccuaugugcauggauuaca	X:92901864..92901923:+
21_14800	8979.2	77 +/- 18%	-	17612	17493	0	119	yes	bta-miR-411a_MIMAT0009312_Bos_taurus_miR-411a	-	-	-	auaguagaccguauagcguacg	uauguaacacgguccacuaac	auaguagaccguauagcguacgcuuuaucugugacguauguaacacgguccacuaac	21:67563111..67563168:+
2_24250	7704.6	77 +/- 18%	-	15103	15028	0	75	yes	bta-miR-26b_MIMAT0003531_Bos_taurus_miR-26b	hsa-miR-26a-5p_MIMAT0000082_Homo_sapiens_miR-26a-5p	-	-	uucaaguaauucaggauagguu	ccuguucuccauuacuuggcuc	uucaaguaauucaggauagguugugugcuguccagccuguucuccauuacuuggcuc	2:107133407..107133464:+
13_4736	6898.6	77 +/- 18%	-	13523	13495	21	7	yes	bta-miR-1_MIMAT0009214_Bos_taurus_miR-1	hsa-miR-1-3p_MIMAT0000416_Homo_sapiens_miR-1-3p	-	-	uggaauguaaagaaguauguau	acauacuucuuuaugugcccau	acauacuucuuuaugugcccauauggaccugcuaagcuauggaauguaaagaaguauguau	13:55237549..55237610:-
24_17421	6887.2	77 +/- 18%	-	13501	13498	0	3	yes	bta-miR-1_MIMAT0009214_Bos_taurus_miR-1	hsa-miR-1-3p_MIMAT0000416_Homo_sapiens_miR-1-3p	-	-	uggaauguaaagaaguauguau	acauacuucuuuauguacccau	acauacuucuuuauguacccauaugaacauacaaugcuauggaauguaaagaaguauguau	24:34841108..34841169:+
1_13071	6313.5	77 +/- 18%	-	12375	10315	0	2060	yes	bta-miR-125b_MIMAT0003539_Bos_taurus_miR-125b	hsa-miR-125b-5p_MIMAT0000423_Homo_sapiens_miR-125b-5p	-	-	ucccugagacccuaacuuguga	acaagucaggcucuugggaccu	ucccugagacccuaacuugugagguauuuuaguagcaucacaagucaggcucuugggaccu	1:19881358..19881419:-
23_16547	6105.8	77 +/- 18%	-	11967	11963	0	4	yes	bta-miR-133b_MIMAT0009226_Bos_taurus_miR-133b	hsa-miR-133a-3p_MIMAT0000427_Homo_sapiens_miR-133a-3p	-	-	uuugguccccuucaaccagcu	gcuggucaaacggaaccaaguc	gcuggucaaacggaaccaaguccgucuuccugagagguuugguccccuucaaccagcu	23:24312339..24312397:+
29_21008	5692.4	77 +/- 18%	-	11157	11156	0	1	yes	bta-miR-192_MIMAT0003820_Bos_taurus_miR-192	hsa-miR-192-5p_MIMAT0000222_Homo_sapiens_miR-192-5p	-	-	cugaccuaugaauugacagcc	cugccaauuccauaggucaca	cugaccuaugaauugacagccagugcucuuguguccccucuggcugccaauuccauaggucaca	29:43731678..43731742:+
X_35423	5653.5	77 +/- 18%	-	11080	10910	0	170	yes	bta-miR-500_MIMAT0009337_Bos_taurus_miR-500	hsa-miR-500a-3p_MIMAT0002871_Homo_sapiens_miR-500a-3p	-	-	augcaccugggcaaggauucuga	uaauccuugcuaccugggugaga	uaauccuugcuaccugggugagagugcuuucugaaugcaaugcaccugggcaaggauucuga	X:92899709..92899771:+
15_6433	5290.3	77 +/- 18%	-	10368	10310	0	58	yes	bta-miR-125b_MIMAT0003539_Bos_taurus_miR-125b	hsa-miR-125b-5p_MIMAT0000423_Homo_sapiens_miR-125b-5p	-	-	ucccugagacccuaacuuguga	acggguuaggcucuugggagcu	ucccugagacccuaacuugugauguuuaccguuuaaauccacggguuaggcucuugggagcu	15:33298826..33298888:-
3_26031	4917.8	77 +/- 18%	-	9644	9586	0	58	yes	bta-miR-101_MIMAT0003520_Bos_taurus_miR-101	-	-	-	guacaguacugugauaacuga	caguuaucacagugcugaugc	caguuaucacagugcugaugcuguccauucuaaagguacaguacugugauaacuga	3:80666430..80666486:+
19_10374	4895.2	77 +/- 18%	-	9593	9550	0	43	yes	bta-miR-21-5p_MIMAT0003528_Bos_taurus_miR-21-5p	hsa-miR-21-5p_MIMAT0000076_Homo_sapiens_miR-21-5p	-	-	uagcuuaucagacugauguuga	caacagcagucgaugggcugu	uagcuuaucagacugauguugacuguugaaucucauggcaacagcagucgaugggcugu	19:11033078..11033137:+
X_35460	4794	77 +/- 18%	-	9395	9393	0	2	yes	bta-miR-1468_MIMAT0013592_Bos_taurus_miR-1468	hsa-miR-1468-5p_MIMAT0006789_Homo_sapiens_miR-1468-5p	-	-	cuccguuugccuguuuugcuga	agcaaaauaagcaaauggaaaa	cuccguuugccuguuuugcugauguucauuugacuuauucucagcaaaauaagcaaauggaaaa	X:101844109..101844173:+
18_9642	4510.7	77 +/- 18%	-	8846	8842	0	4	no	bta-miR-99b_MIMAT0004345_Bos_taurus_miR-99b	hsa-miR-99a-5p_MIMAT0000097_Homo_sapiens_miR-99a-5p	-	-	cacccguagaaccgaccuugc	caagcucgugucuguggguccg	cacccguagaaccgaccuugcggggccuucgccgcacacaagcucgugucuguggguccg	18:58014873..58014933:+
5_29595	4449.4	77 +/- 18%	-	8718	8668	0	50	yes	bta-let-7i_MIMAT0003851_Bos_taurus_let-7i	hsa-let-7a-5p_MIMAT0000062_Homo_sapiens_let-7a-5p	-	-	ugagguaguaguuugugcuguu	cugcgcaagcuacugccuug	ugagguaguaguuugugcuguuggucggguugugacauugcccgcuguggagauaacugcgcaagcuacugccuug	5:51209083..51209159:-
7_32138	3776.8	77 +/- 18%	-	7399	7384	0	15	yes	bta-miR-27a-5p_MIMAT0012532_Bos_taurus_miR-27a-5p	hsa-miR-27a-3p_MIMAT0000084_Homo_sapiens_miR-27a-3p	-	-	uucacaguggcuaaguuccgc	agggcuuagcugcuugugagca	agggcuuagcugcuugugagcagguccacaucaaaucguguucacaguggcuaaguuccgc	7:12981794..12981855:-
8_33153	3767.5	77 +/- 18%	-	7382	7381	0	1	yes	bta-miR-23b-5p_MIMAT0012538_Bos_taurus_miR-23b-5p	hsa-miR-23a-3p_MIMAT0000078_Homo_sapiens_miR-23a-3p	-	-	aucacauugccagggauuaccacg	uggguuccuggcaugcugauuug	uggguuccuggcaugcugauuugugacuuaagauuaaaaucacauugccagggauuaccacg	8:83009613..83009675:+
15_6437	3657.5	77 +/- 18%	-	7172	7168	0	4	yes	bta-miR-100_MIMAT0009215_Bos_taurus_miR-100	-	-	-	acccguagauccgaacuugugg	caagcuugugucuauagguau	acccguagauccgaacuuguggugguagugcacacaagcuugugucuauagguau	15:33353402..33353457:-
22_15670	3634.1	77 +/- 18%	-	7119	7107	0	12	yes	bta-let-7g_MIMAT0003838_Bos_taurus_let-7g	hsa-let-7a-5p_MIMAT0000062_Homo_sapiens_let-7a-5p	-	-	ugagguaguaguuuguacaguu	cuguacaggccacugccuugcc	ugagguaguaguuuguacaguuugagggucuaugauaccacccgguacaggagauaacuguacaggccacugccuugcc	22:49189343..49189422:+
16_7586	3592.6	77 +/- 18%	-	7038	5824	0	1214	yes	bta-miR-199a-5p_MIMAT0003544_Bos_taurus_miR-199a-5p	hsa-miR-199a-3p_MIMAT0000232_Homo_sapiens_miR-199a-3p	-	-	acaguagucugcacauugguu	cccaguguucagacuaccuguuc	cccaguguucagacuaccuguucaggacaaugccguuguacaguagucugcacauugguu	16:40491615..40491675:-
11_2862	3577.2	77 +/- 18%	-	7008	5760	0	1248	yes	bta-miR-199b_MIMAT0003821_Bos_taurus_miR-199b	hsa-miR-199a-3p_MIMAT0000232_Homo_sapiens_miR-199a-3p	-	-	acaguagucugcacauugguu	cccaguguuuagacuaucuguuc	cccaguguuuagacuaucuguucaggacucccaaauuguacaguagucugcacauugguu	11:98867681..98867741:-
7_32204	3560.1	77 +/- 18%	-	6974	5760	0	1214	yes	bta-miR-199a-5p_MIMAT0003544_Bos_taurus_miR-199a-5p	hsa-miR-199a-3p_MIMAT0000232_Homo_sapiens_miR-199a-3p	-	-	acaguagucugcacauugguu	cccaguguucagacuaccuguuc	cccaguguucagacuaccuguucagggggcucugaauguguacaguagucugcacauugguu	7:16508929..16508991:-
10_319	3475.4	77 +/- 18%	-	6809	6807	0	2	yes	bta-miR-208b_MIMAT0009262_Bos_taurus_miR-208b	hsa-miR-208a-3p_MIMAT0000241_Homo_sapiens_miR-208a-3p	-	-	auaagacgaacaaaagguuugu	aagcuuuuugcucgcguuaugu	aagcuuuuugcucgcguuauguuucucauccgaauauaagacgaacaaaagguuugu	10:21340631..21340688:+
25_17963	2761.1	77 +/- 18%	-	5407	5350	0	57	yes	bta-miR-193b_MIMAT0009253_Bos_taurus_miR-193b	hsa-miR-193a-3p_MIMAT0000459_Homo_sapiens_miR-193a-3p	-	-	aacuggcccacaaagucccgcu	cgggguuuugagggcgagauga	cgggguuuugagggcgagaugaguuuauguuuuauccaacuggcccacaaagucccgcu	25:13339495..13339554:+
X_35683	2742.7	77 +/- 18%	-	5379	5345	0	34	yes	bta-miR-6119-5p_MIMAT0024588_Bos_taurus_miR-6119-5p	-	-	-	agagguaaaaaauugauuugacu	caaaucauuuuuuacucucca	agagguaaaaaauugauuugacuaguucuuuaacacaucuagcaaaucauuuuuuacucucca	X:3998286..3998349:-
1_13073	2298.7	77 +/- 18%	-	4500	4492	0	8	yes	bta-let-7c_MIMAT0004332_Bos_taurus_let-7c	hsa-let-7a-5p_MIMAT0000062_Homo_sapiens_let-7a-5p	-	-	ugagguaguagguuguaugguu	cuguacaaccuucuagcuuucc	ugagguaguagguuguaugguuuagaguuacacccugggaguuaacuguacaaccuucuagcuuucc	1:19930465..19930532:-
12_3513	2293.8	77 +/- 18%	-	4491	4486	0	5	yes	bta-miR-16a_MIMAT0009242_Bos_taurus_miR-16a	hsa-miR-15a-5p_MIMAT0000068_Homo_sapiens_miR-15a-5p	-	-	uagcagcacguaaauauuggug	uccaguauuaacugugcugcuga	uagcagcacguaaauauugguguuaagauucuaaaauuaucuccaguauuaacugugcugcuga	12:19596211..19596275:-
19_10449	2185.2	77 +/- 18%	-	4277	2235	0	2042	yes	bta-miR-423-5p_MIMAT0012537_Bos_taurus_miR-423-5p	hsa-miR-423-5p_MIMAT0004748_Homo_sapiens_miR-423-5p	-	-	ugaggggcagagagcgagacuuu	agcucggucugaggccccucagu	ugaggggcagagagcgagacuuuucuauuuuccaaaagcucggucugaggccccucagu	19:21799499..21799558:+
25_18309	1962.9	77 +/- 18%	-	3849	3847	0	2	no	bta-miR-25_MIMAT0003853_Bos_taurus_miR-25	hsa-miR-25-3p_MIMAT0000081_Homo_sapiens_miR-25-3p	-	-	cauugcacuugucucggucuga	aggcggagacuugggcaauugcu	aggcggagacuugggcaauugcuggacgcugccccgggcauugcacuugucucggucuga	25:36892461..36892521:+
1_13378	1938.8	77 +/- 18%	-	3794	2780	0	1014	yes	bta-miR-28_MIMAT0009272_Bos_taurus_miR-28	hsa-miR-28-3p_MIMAT0004502_Homo_sapiens_miR-28-3p	-	-	cacuagauugagagcuccuggag	aaggagcucacagucuauugag	aaggagcucacagucuauugaguugccuuucugacuuucccacuagauugagagcuccuggag	1:79250540..79250603:-
23_16545	1892	77 +/- 18%	-	3702	3701	0	1	yes	bta-miR-206_MIMAT0009260_Bos_taurus_miR-206	hsa-miR-1-3p_MIMAT0000416_Homo_sapiens_miR-1-3p	-	-	uggaauguaaggaagugugugg	acaugcuucuuuauauccccau	acaugcuucuuuauauccccauacggauuacuuugcuauggaauguaaggaagugugugg	23:24308055..24308115:+
14_5128	1650.4	77 +/- 18%	-	3229	3224	0	5	yes	bta-miR-30b-5p_MIMAT0003547_Bos_taurus_miR-30b-5p	hsa-miR-30a-5p_MIMAT0000087_Homo_sapiens_miR-30a-5p	-	-	uguaaacauccuacacucagcu	cugggagguggauguuuacuu	uguaaacauccuacacucagcuguaacacacgagucggcugggagguggauguuuacuu	14:8084736..8084795:+
1_13075	1602.9	77 +/- 18%	-	3135	2962	0	173	yes	bta-miR-99a-5p_MIMAT0003537_Bos_taurus_miR-99a-5p	hsa-miR-99a-5p_MIMAT0000097_Homo_sapiens_miR-99a-5p	-	-	aacccguagauccgaucuugug	caagcucgcuucuaugggucugu	aacccguagauccgaucuuguggugaaguggaccgcacaagcucgcuucuaugggucugu	1:19931193..19931253:-
1_13581	1456.2	77 +/- 18%	-	2848	2842	0	6	yes	bta-miR-16b_MIMAT0003525_Bos_taurus_miR-16b	hsa-miR-15a-5p_MIMAT0000068_Homo_sapiens_miR-15a-5p	-	-	uagcagcacguaaauauuggcg	accaauauuauugugcugcuu	uagcagcacguaaauauuggcguaguaaaauaaauauuaaacaccaauauuauugugcugcuu	1:107923249..107923312:-
19_11447	1417.6	77 +/- 18%	-	2771	2699	0	72	yes	bta-miR-195_MIMAT0004335_Bos_taurus_miR-195	hsa-miR-15a-5p_MIMAT0000068_Homo_sapiens_miR-15a-5p	-	-	uagcagcacagaaauauuggc	ccaauauuggcugugcugcucc	uagcagcacagaaauauuggcacugggaagaaagccugccaauauuggcugugcugcucc	19:27441355..27441415:-
22_15399	1336.4	77 +/- 18%	-	2620	2617	0	3	no	bta-miR-128_MIMAT0003541_Bos_taurus_miR-128	hsa-miR-216a-3p_MIMAT0022844_Homo_sapiens_miR-216a-3p	-	-	ucacagugaaccggucucuuuc	gggggccgaggcacuguccgaga	gggggccgaggcacuguccgagagugaguagcaggucucacagugaaccggucucuuuc	22:9738611..9738670:+
4_28234	1261.7	77 +/- 18%	-	2467	2448	0	19	yes	bta-miR-29a_MIMAT0003518_Bos_taurus_miR-29a	hsa-miR-29a-3p_MIMAT0000086_Homo_sapiens_miR-29a-3p	-	-	uagcaccaucugaaaucgguu	acugauuucuuuugguguucaga	acugauuucuuuugguguucagagucaauauaauuuucuagcaccaucugaaaucgguu	4:95402320..95402379:-
19_11123	1160	77 +/- 18%	-	2266	2162	0	104	yes	bta-miR-142-5p_MIMAT0003790_Bos_taurus_miR-142-5p	hsa-miR-142-5p_MIMAT0000433_Homo_sapiens_miR-142-5p	-	-	cauaaaguagaaagcacuacu	aguguuuccuacuuuauggaug	cauaaaguagaaagcacuacuaacagcacuggaggguguaguguuuccuacuuuauggaug	19:9527315..9527376:-
2_25006	1124.3	77 +/- 18%	-	2197	2170	0	27	yes	bta-miR-128_MIMAT0003541_Bos_taurus_miR-128	hsa-miR-216a-3p_MIMAT0022844_Homo_sapiens_miR-216a-3p	-	-	ucacagugaaccggucucuuu	cggggccguagcacugucugaga	cggggccguagcacugucugagagguuuacauuucucacagugaaccggucucuuu	2:62007763..62007819:-
X_35412	1061	77 +/- 18%	-	2074	1893	0	181	yes	bta-miR-532_MIMAT0003848_Bos_taurus_miR-532	hsa-miR-532-5p_MIMAT0002888_Homo_sapiens_miR-532-5p	-	-	caugccuugaguguaggaccgu	ccucccacacccaaggcuugca	caugccuugaguguaggaccguuggcaucuuaauuacccucccacacccaaggcuugca	X:92886518..92886577:+
18_9243	985.2	77 +/- 18%	-	1930	1855	0	75	yes	bta-miR-140_MIMAT0003789_Bos_taurus_miR-140	-	-	-	accacaggguagaaccacggac	cagugguuuuacccuaugguag	cagugguuuuacccuaugguagguuacgucaugcuguucuaccacaggguagaaccacggac	18:37088152..37088214:+
16_7281	944	77 +/- 18%	-	1844	1560	0	284	yes	bta-miR-29d-5p_MIMAT0026919_Bos_taurus_miR-29d-5p	hsa-miR-29a-3p_MIMAT0000086_Homo_sapiens_miR-29a-3p	-	-	uagcaccauuugaaaucgguua	accgauuucuccugguguucaga	accgauuucuccugguguucagagucuguuuuugucuagcaccauuugaaaucgguua	16:77478609..77478667:+
25_17967	920.4	77 +/- 18%	-	1797	1765	0	32	yes	bta-miR-365-5p_MIMAT0012539_Bos_taurus_miR-365-5p	hsa-miR-365a-3p_MIMAT0000710_Homo_sapiens_miR-365a-3p	-	-	uaaugccccuaaaaauccuuau	agggacuuuugggggcagaugugu	agggacuuuugggggcagauguguuugcauuccacuaucauaaugccccuaaaaauccuuau	25:13344248..13344310:+
19_11206	910.3	77 +/- 18%	-	1777	1766	0	11	yes	bta-miR-365-3p_MIMAT0004341_Bos_taurus_miR-365-3p	hsa-miR-365a-3p_MIMAT0000710_Homo_sapiens_miR-365a-3p	-	-	uaaugccccuaaaaauccuuau	gagggacuuucaggggcagcugu	gagggacuuucaggggcagcuguguuuucugacucagucauaaugccccuaaaaauccuuau	19:18811283..18811345:-
8_33180	854.1	77 +/- 18%	-	1666	1393	0	273	yes	bta-let-7d_MIMAT0003810_Bos_taurus_let-7d	hsa-let-7a-5p_MIMAT0000062_Homo_sapiens_let-7a-5p	-	-	agagguaguagguugcauaguu	cuauacgaccugcugccuuucu	agagguaguagguugcauaguuuucgggcagggauuuugcccacaaggagguaacuauacgaccugcugccuuucu	8:86887437..86887513:+
X_36049	851.1	77 +/- 18%	-	1660	1637	0	23	yes	bta-miR-98_MIMAT0003809_Bos_taurus_miR-98	hsa-let-7a-5p_MIMAT0000062_Homo_sapiens_let-7a-5p	-	-	ugagguaguaaguuguauuguu	cuauacaacuuacuacuuuccc	ugagguaguaaguuguauuguugugggguagggauuuuaggccccaauuugaagauaacuauacaacuuacuacuuuccc	X:96382645..96382725:-
7_31168	840.2	77 +/- 18%	-	1639	1526	0	113	yes	bta-miR-181c_MIMAT0003817_Bos_taurus_miR-181c	hsa-miR-181a-5p_MIMAT0000256_Homo_sapiens_miR-181a-5p	-	-	aacauucaaccugucggugagu	accaucgaccguugaguggacc	aacauucaaccugucggugaguuugggcagcucaggcaaaccaucgaccguugaguggacc	7:12915089..12915150:+
21_14767	759.7	77 +/- 18%	-	1481	1134	0	347	yes	bta-miR-136_MIMAT0009230_Bos_taurus_miR-136	hsa-miR-136-3p_MIMAT0004606_Homo_sapiens_miR-136-3p	-	-	caucaucgucucaaaugagucu	acuccauuuguuuugaugaug	acuccauuuguuuugaugauggauucuuacgcuccaucaucgucucaaaugagucu	21:67431436..67431492:+
13_4680	652.3	77 +/- 18%	-	1271	1270	0	1	yes	bta-miR-103_MIMAT0003521_Bos_taurus_miR-103	hsa-miR-103a-3p_MIMAT0000101_Homo_sapiens_miR-103a-3p	-	-	agcagcauuguacagggcuauga	agcuucuuuacagugcugccuugu	agcuucuuuacagugcugccuuguagcauucaggucaagcagcauuguacagggcuauga	13:51742427..51742487:-
18_9644	629.8	77 +/- 18%	-	1226	1206	0	20	yes	bta-let-7e_MIMAT0004333_Bos_taurus_let-7e	hsa-let-7a-5p_MIMAT0000062_Homo_sapiens_let-7a-5p	-	-	ugagguaggagguuguauaguu	cuauacggccuccuagcuuucc	ugagguaggagguuguauaguugaggaggacacccaaggagaucacuauacggccuccuagcuuucc	18:58015042..58015109:+
21_14743	598.5	77 +/- 18%	-	1165	1161	0	4	yes	bta-miR-342_MIMAT0003846_Bos_taurus_miR-342	hsa-miR-342-3p_MIMAT0000753_Homo_sapiens_miR-342-3p	-	-	ucucacacagaaaucgcacccauc	aggggugcuaucugugguugagg	aggggugcuaucugugguugaggacacggcaaaugaaacugucucacacagaaaucgcacccauc	21:66706866..66706931:+
21_14871	444.8	77 +/- 18%	-	864	822	0	42	yes	bta-miR-409a_MIMAT0009310_Bos_taurus_miR-409a	hsa-miR-409-3p_MIMAT0001639_Homo_sapiens_miR-409-3p	-	-	gaauguugcucggugaaccccu	agguuacccgagcaacuuugcau	agguuacccgagcaacuuugcaucuggacgacgaauguugcucggugaaccccu	21:67603259..67603313:+
X_35310	434.1	77 +/- 18%	-	843	714	0	129	yes	bta-miR-361_MIMAT0003830_Bos_taurus_miR-361	hsa-miR-361-5p_MIMAT0000703_Homo_sapiens_miR-361-5p	-	-	uuaucagaaucuccagggguac	cccccaggugugauucugauuugc	uuaucagaaucuccagggguacuuauaauuugaaaaagucccccaggugugauucugauuugc	X:74328426..74328489:+
X_35339	427.2	77 +/- 18%	-	829	523	0	306	yes	bta-miR-374a_MIMAT0004342_Bos_taurus_miR-374a	hsa-miR-374a-3p_MIMAT0004688_Homo_sapiens_miR-374a-3p	-	-	cuuaucagguuguauuguaauu	uuauaauacaaccugauaagu	uuauaauacaaccugauaaguguuacagcacuuaucagguuguauuguaauu	X:81951233..81951285:+
16_7488	418.1	77 +/- 18%	-	815	476	0	339	yes	bta-miR-664b_MIMAT0030438_Bos_taurus_miR-664b	hsa-miR-664a-3p_MIMAT0005949_Homo_sapiens_miR-664a-3p	-	-	uauucauuuaucucccagccuaca	caggcuaggagaaaugauugga	caggcuaggagaaaugauuggauagaaaauuuuauucuauucauuuaucucccagccuaca	16:24379875..24379936:-
9_34431	341.5	77 +/- 18%	-	662	621	0	41	yes	bta-miR-30f_MIMAT0009282_Bos_taurus_miR-30f	hsa-miR-30a-5p_MIMAT0000087_Homo_sapiens_miR-30a-5p	-	-	uguaaacacccuacacucucagcu	cugggagaaggcuguuuacucu	uguaaacacccuacacucucagcugugcacagugagaaagcugggagaaggcuguuuacucu	9:10730937..10730999:-
7_31064	338.4	77 +/- 18%	-	656	601	0	55	yes	bta-miR-340_MIMAT0009296_Bos_taurus_miR-340	hsa-miR-340-5p_MIMAT0004692_Homo_sapiens_miR-340-5p	-	-	uuauaaagcaaugagacugauu	uccgucucaguuacuuuauagcc	uuauaaagcaaugagacugauugucaugugucguuugugggauccgucucaguuacuuuauagcc	7:1147002..1147067:+
8_33493	331.6	77 +/- 18%	-	642	640	0	2	yes	bta-miR-204_MIMAT0004338_Bos_taurus_miR-204	hsa-miR-204-5p_MIMAT0000265_Homo_sapiens_miR-204-5p	-	-	uucccuuugucauccuaugccu	gcugggaaggcaaagggacgu	uucccuuugucauccuaugccugagaauauaugaaggaggcugggaaggcaaagggacgu	8:47259552..47259612:-
29_20857	321.3	77 +/- 18%	-	628	560	0	68	yes	bta-miR-708_MIMAT0009367_Bos_taurus_miR-708	-	-	-	caucuagacugugagcuucuaga	aaggagcuuacaaucuagcuggg	aaggagcuuacaaucuagcuggggguaaacgacuugcacaugaacgcaucuagacugugagcuucuaga	29:16686249..16686318:+
19_11449	313.2	77 +/- 18%	-	605	601	0	4	yes	bta-miR-497_MIMAT0004343_Bos_taurus_miR-497	hsa-miR-15a-5p_MIMAT0000068_Homo_sapiens_miR-15a-5p	-	-	cagcagcacacugugguuugu	caaaccacacugugguguuaga	cagcagcacacugugguuuguacggcacuguggccacguccaaaccacacugugguguuaga	19:27441678..27441740:-
25_18308	301.4	77 +/- 18%	-	582	576	0	6	yes	bta-miR-93_MIMAT0003837_Bos_taurus_miR-93	hsa-miR-17-5p_MIMAT0000070_Homo_sapiens_miR-17-5p	-	-	caaagugcuguucgugcaggu	acugcugagccagcacuucccga	caaagugcuguucgugcagguagugugaucaccugaccuacugcugagccagcacuucccga	25:36892258..36892320:+
13_4114	295.7	77 +/- 18%	-	578	543	0	35	yes	bta-miR-1388-5p_MIMAT0013590_Bos_taurus_miR-1388-5p	-	-	-	aggacuguccaaccugagaau	aucucagguuugucagcccgca	aggacuguccaaccugagaauggugagcauccagggacaaucucagguuugucagcccgca	13:54375943..54376004:+
5_29395	246.9	77 +/- 18%	-	475	453	0	22	yes	bta-miR-196a_MIMAT0009255_Bos_taurus_miR-196a	hsa-miR-196a-5p_MIMAT0000226_Homo_sapiens_miR-196a-5p	-	-	uagguaguuucauguuguuggg	ucggcaacaagaaacugccuga	uagguaguuucauguuguugggauugaguuuugaacucggcaacaagaaacugccuga	5:26199812..26199870:-
1_13285	241.6	77 +/- 18%	-	473	467	0	6	yes	bta-miR-6529a_MIMAT0025565_Bos_taurus_miR-6529a	-	-	-	gagagaucagaggcgcagagu	ccugugccuuuuaccucuuuaa	gagagaucagaggcgcagagugcgucaaugucaaugaagccugugccuuuuaccucuuuaa	1:65453356..65453417:-
26_19202	229.8	77 +/- 18%	-	443	442	0	1	yes	bta-miR-107_MIMAT0003785_Bos_taurus_miR-107	hsa-miR-103a-3p_MIMAT0000101_Homo_sapiens_miR-103a-3p	-	-	agcagcauuguacagggcuau	agcuucuuuacaguguugccuug	agcuucuuuacaguguugccuuguggcauggaguucaagcagcauuguacagggcuau	26:11288004..11288062:-
22_16277	208.4	77 +/- 18%	-	399	394	0	5	yes	bta-miR-885_MIMAT0009382_Bos_taurus_miR-885	hsa-miR-885-5p_MIMAT0004947_Homo_sapiens_miR-885-5p	-	-	uccauuacacuacccugccucu	aggcagcgggguguaguggaua	uccauuacacuacccugccucuucuccacgagaggcagcgggguguaguggaua	22:55072948..55073002:-
3_26652	201	77 +/- 18%	-	385	384	0	1	yes	bta-miR-197_MIMAT0009257_Bos_taurus_miR-197	hsa-miR-197-3p_MIMAT0000227_Homo_sapiens_miR-197-3p	-	-	uucaccaccuucuccacccagc	cggguagagagggcagugggagg	cggguagagagggcagugggagguaagagcucuucacccuucaccaccuucuccacccagc	3:33964973..33965034:-
8_33805	198.9	77 +/- 18%	-	381	368	0	13	yes	bta-miR-32_MIMAT0009283_Bos_taurus_miR-32	hsa-miR-25-3p_MIMAT0000081_Homo_sapiens_miR-25-3p	-	-	uauugcacaugacuaaguugc	caauuuaguaugugugauauu	uauugcacaugacuaaguugcauguugucacggccucagugcaauuuaguaugugugauauu	8:100305162..100305224:-
12_3249	193.5	77 +/- 18%	-	371	370	0	1	yes	bta-miR-19b_MIMAT0004337_Bos_taurus_miR-19b	hsa-miR-19a-3p_MIMAT0000073_Homo_sapiens_miR-19a-3p	-	-	ugugcaaauccaugcaaaacug	aguuuugcagguuugcauccagc	aguuuugcagguuugcauccagcugugugauauucugcugugcaaauccaugcaaaacug	12:66227147..66227207:+
21_14798	179.6	77 +/- 18%	-	344	302	0	42	yes	bta-miR-379_MIMAT0009306_Bos_taurus_miR-379	hsa-miR-379-5p_MIMAT0000733_Homo_sapiens_miR-379-5p	-	-	ugguagacuauggaacguagg	uauguaacaugguccacuaac	ugguagacuauggaacguaggcuuugugauuuuugaccuauguaacaugguccacuaac	21:67561883..67561942:+
25_18306	168.2	77 +/- 18%	-	320	165	0	155	yes	bta-miR-106b_MIMAT0009218_Bos_taurus_miR-106b	hsa-miR-17-5p_MIMAT0000070_Homo_sapiens_miR-17-5p	-	-	uaaagugcugacagugcagau	ccgcacuguggguacuugcu	uaaagugcugacagugcagauagugguccugugugcuaccgcacuguggguacuugcu	25:36892056..36892114:+
21_14745	166.9	77 +/- 18%	-	325	263	0	62	yes	bta-miR-345-5p_MIMAT0003800_Bos_taurus_miR-345-5p	-	-	-	cccugaacuaggggucuggagg	gcugacuccuaguccagugcu	gcugacuccuaguccagugcuugugauggcuggugggcccugaacuaggggucuggagg	21:66867101..66867160:+
21_14756	153.1	77 +/- 18%	-	291	183	0	108	yes	bta-miR-493_MIMAT0009333_Bos_taurus_miR-493	hsa-miR-493-5p_MIMAT0002813_Homo_sapiens_miR-493-5p	-	-	uuguacaugguaggcuuucauu	ugaaggucuacugugugccagg	uuguacaugguaggcuuucauucauucguuugcacauucggugaaggucuacugugugccagg	21:67416619..67416682:+
19_11208	148.6	77 +/- 18%	-	282	221	0	61	yes	bta-miR-193a-5p_MIMAT0003794_Bos_taurus_miR-193a-5p	hsa-miR-193a-3p_MIMAT0000459_Homo_sapiens_miR-193a-3p	-	-	aacuggccuacaaagucccagu	ugggucuuugcgggcgagauga	ugggucuuugcgggcgagaugaaggugucgguucaacuggccuacaaagucccagu	19:18824231..18824287:-
4_27444	146.9	77 +/- 18%	-	280	273	0	7	yes	bta-miR-196b_MIMAT0009256_Bos_taurus_miR-196b	hsa-miR-196a-5p_MIMAT0000226_Homo_sapiens_miR-196a-5p	-	-	uagguaguuuccuguuguuggga	ucgacagcacgacacugccu	uagguaguuuccuguuguugggauccaccuuucucucgacagcacgacacugccu	4:69327774..69327829:+
15_6597	144.6	77 +/- 18%	-	274	270	0	4	yes	bta-miR-139_MIMAT0003788_Bos_taurus_miR-139	hsa-miR-139-5p_MIMAT0000250_Homo_sapiens_miR-139-5p	-	-	ucuacagugcacgugucuccagu	uggagacgcggcccuguuggagu	ucuacagugcacgugucuccaguguggcucggaggcuggagacgcggcccuguuggagu	15:52956184..52956243:-
18_9530	141.5	77 +/- 18%	-	268	267	0	1	yes	bta-miR-769_MIMAT0009376_Bos_taurus_miR-769	hsa-miR-769-5p_MIMAT0003886_Homo_sapiens_miR-769-5p	-	-	ugagaccuccggguucugagcu	cugggaucucuggggucucgguu	ugagaccuccggguucugagcugugauguugcuucccagcugggaucucuggggucucgguu	18:53945905..53945967:+
19_10713	134.3	77 +/- 18%	-	254	224	0	30	yes	bta-miR-152_MIMAT0009238_Bos_taurus_miR-152	hsa-miR-148a-3p_MIMAT0000243_Homo_sapiens_miR-148a-3p	-	-	ucagugcaugacagaacuugg	agguucugugauacacuccgacu	agguucugugauacacuccgacucgggcucuggagcagucagugcaugacagaacuugg	19:39081178..39081237:+
X_35348	130.6	77 +/- 18%	-	248	180	0	68	yes	bta-miR-374b_MIMAT0009302_Bos_taurus_miR-374b	hsa-miR-374a-5p_MIMAT0000727_Homo_sapiens_miR-374a-5p	-	-	auauaauacaaccugcuaagu	cuuaucagguuguauuaucauu	auauaauacaaccugcuaaguguccuagcacuuaucagguuguauuaucauu	X:82023931..82023983:+
16_7584	125	77 +/- 18%	-	235	193	0	42	yes	bta-miR-214_MIMAT0003825_Bos_taurus_miR-214	hsa-miR-214-3p_MIMAT0000271_Homo_sapiens_miR-214-3p	-	-	acagcaggcacagacaggcagu	ugccugucuacacuugcugugc	ugccugucuacacuugcugugcagaacauccgcucaccuguacagcaggcacagacaggcagu	16:40485824..40485887:-
16_7481	118.8	77 +/- 18%	-	224	223	0	1	yes	bta-miR-194_MIMAT0009254_Bos_taurus_miR-194	hsa-miR-194-5p_MIMAT0000460_Homo_sapiens_miR-194-5p	-	-	uguaacagcaacuccaugugga	ccaguggagaugcuguuacuu	uguaacagcaacuccauguggacugugcgucaauuuccaguggagaugcuguuacuu	16:24306043..24306100:-
21_14876	117.4	77 +/- 18%	-	222	91	0	131	yes	bta-miR-369-5p_MIMAT0003801_Bos_taurus_miR-369-5p	hsa-miR-369-5p_MIMAT0001621_Homo_sapiens_miR-369-5p	-	-	agaucgaccguguuauauucg	aauaauacaugguugaucuuu	agaucgaccguguuauauucgcuuuauugacuucgaauaauacaugguugaucuuu	21:67603547..67603603:+
X_35420	104.5	77 +/- 18%	-	196	171	0	25	yes	bta-miR-362-5p_MIMAT0009298_Bos_taurus_miR-362-5p	hsa-miR-362-5p_MIMAT0000705_Homo_sapiens_miR-362-5p	-	-	aauccuuggaaccuaggugugagu	aacacaccuauucaaggauu	aauccuuggaaccuaggugugagugcuguucuagugcaacacaccuauucaaggauu	X:92898445..92898502:+
8_33703	97.7	77 +/- 18%	-	183	62	0	121	yes	bta-miR-7_MIMAT0003843_Bos_taurus_miR-7	hsa-miR-7-5p_MIMAT0000252_Homo_sapiens_miR-7-5p	-	-	uggaagacuagugauuuuguuguu	caacaaaucacagucugccaua	uggaagacuagugauuuuguuguuuuuagauaacugaaucgacaacaaaucacagucugccaua	8:78575553..78575617:-
X_35744	96	77 +/- 18%	-	180	142	0	38	yes	bta-miR-542-5p_MIMAT0013594_Bos_taurus_miR-542-5p	hsa-miR-542-3p_MIMAT0003389_Homo_sapiens_miR-542-3p	-	-	ugugacagauugauaacugaaa	ucggggaucaucaugucacgaga	ucggggaucaucaugucacgagauaccacugugcacuugugacagauugauaacugaaa	X:18180150..18180209:-
X_35467	94.2	77 +/- 18%	-	176	161	0	15	yes	bta-miR-221_MIMAT0003529_Bos_taurus_miR-221	hsa-miR-221-3p_MIMAT0000278_Homo_sapiens_miR-221-3p	-	-	agcuacauugucugcuggguuuc	accuggcauacaauguagauuucugu	accuggcauacaauguagauuucuguguuuguugagcaacagcuacauugucugcuggguuuc	X:103538858..103538921:+
X_35747	91.7	77 +/- 18%	-	171	140	0	31	yes	bta-miR-424-5p_MIMAT0013593_Bos_taurus_miR-424-5p	hsa-miR-15a-5p_MIMAT0000068_Homo_sapiens_miR-15a-5p	-	-	cagcagcaauucauguuuuga	caaaacgugaggcgcugcuau	cagcagcaauucauguuuugaagugcuuuaaacgguucaaaacgugaggcgcugcuau	X:18185456..18185514:-
X_35087	86.1	77 +/- 18%	-	167	149	0	18	yes	bta-miR-2284w_MIMAT0017393_Bos_taurus_miR-2284w	-	-	-	aaaaccucaaugaacucuuugg	aagaguuuguucggguuucu	aagaguuuguucggguuucuccauaagcuguauagaaaaaccucaaugaacucuuugg	X:2676192..2676250:+
16_7479	83.8	77 +/- 18%	-	156	153	0	3	yes	bta-miR-215_MIMAT0003797_Bos_taurus_miR-215	hsa-miR-192-5p_MIMAT0000222_Homo_sapiens_miR-192-5p	-	-	augaccuaugaauugacagaca	ucugucauuucuguaggccaau	augaccuaugaauugacagacaacgugacuaagucugucugucauuucuguaggccaau	16:24305745..24305804:-
X_35291	83	77 +/- 18%	-	153	139	0	14	yes	bta-miR-652_MIMAT0024578_Bos_taurus_miR-652	hsa-miR-652-3p_MIMAT0003322_Homo_sapiens_miR-652-3p	-	-	aauggcgccacuaggguugugc	acaacccuaggagagggugcca	acaacccuaggagagggugccauucacauagacuagaauugaauggcgccacuaggguugugc	X:62939301..62939364:+
X_35739	82.9	77 +/- 18%	-	155	153	0	2	yes	bta-miR-450a_MIMAT0003834_Bos_taurus_miR-450a	hsa-miR-450a-5p_MIMAT0001545_Homo_sapiens_miR-450a-5p	-	-	uuuugcgauguguuccuaauau	auugggagcauuuugcaugc	uuuugcgauguguuccuaauaugcaguauaaauauauugggagcauuuugcaugc	X:18179091..18179146:-
X_35414	79.8	77 +/- 18%	-	148	97	0	51	yes	bta-miR-188_MIMAT0009249_Bos_taurus_miR-188	hsa-miR-188-5p_MIMAT0000457_Homo_sapiens_miR-188-5p	-	-	caucccuugcaugguggagggu	cucccacaugcaggguuugca	caucccuugcaugguggagggugagcuuucugaaaaccccucccacaugcaggguuugca	X:92886840..92886900:+
10_638	79	77 +/- 18%	-	147	102	0	45	yes	bta-miR-628_MIMAT0009356_Bos_taurus_miR-628	hsa-miR-628-5p_MIMAT0004809_Homo_sapiens_miR-628-5p	-	-	augcugacauauuuacuagagg	ucuaguaagaguggcagucgaag	augcugacauauuuacuagaggguaaaauuaauaaccuucuaguaagaguggcagucgaag	10:55017705..55017766:+
4_27730	77.3	77 +/- 18%	-	143	95	0	48	yes	bta-miR-335_MIMAT0009291_Bos_taurus_miR-335	hsa-miR-335-5p_MIMAT0000765_Homo_sapiens_miR-335-5p	-	-	ucaagagcaauaacgaaaaaug	uuuuucauuauugcuccugacc	ucaagagcaauaacgaaaaauguuugucauaaaccguuuuucauuauugcuccugacc	4:95071005..95071063:+
12_3242	72.7	77 +/- 18%	-	134	110	0	24	yes	bta-miR-17-5p_MIMAT0003815_Bos_taurus_miR-17-5p	hsa-miR-17-5p_MIMAT0000070_Homo_sapiens_miR-17-5p	-	-	caaagugcuuacagugcagguag	acugcagugaaggcacuugua	caaagugcuuacagugcagguagugauaugugcaucuacugcagugaaggcacuugua	12:66226566..66226624:+
21_14766	68.3	77 +/- 18%	-	125	123	0	2	yes	bta-miR-432_MIMAT0009317_Bos_taurus_miR-432	hsa-miR-432-5p_MIMAT0002814_Homo_sapiens_miR-432-5p	-	-	ucuuggaguaggucauugggugg	acuggauggcuccuccaugucu	ucuuggaguaggucauuggguggauccuuuauuucccuaugugggccacuggauggcuccuccaugucu	21:67431249..67431318:+
4_28091	64.9	77 +/- 18%	-	125	119	0	6	yes	bta-miR-2419-5p_MIMAT0011985_Bos_taurus_miR-2419-5p	-	-	-	aucgcaucaacacucgucugu	caggcgggugcuaauacgauc	aucgcaucaacacucgucuguucuuaaauaacauugagaacaggcgggugcuaauacgauc	4:66346477..66346538:-
25_18744	62.5	77 +/- 18%	-	121	90	0	31	yes	bta-miR-3432a_MIMAT0017396_Bos_taurus_miR-3432a	-	-	-	ugcgggaucuuuaguuguggug	cagcaacuaaagaucccucagg	ugcgggaucuuuaguuguggugugugaauucuuaguugcagcaacuaaagaucccucagg	25:34409297..34409357:-
12_3248	59.1	77 +/- 18%	-	107	103	0	4	yes	bta-miR-20a_MIMAT0003527_Bos_taurus_miR-20a	hsa-miR-17-5p_MIMAT0000070_Homo_sapiens_miR-17-5p	-	-	uaaagugcuuauagugcagguag	acugcauuaugagcacuuaaagu	uaaagugcuuauagugcagguaguguuuaguuaucuacugcauuaugagcacuuaaagu	12:66227011..66227070:+
21_14850	48.2	77 +/- 18%	-	93	87	0	6	yes	bta-miR-411c-5p_MIMAT0025545_Bos_taurus_miR-411c-5p	-	-	-	gguugaucagagaacauacauu	uguaugucaacugauccacagu	gguugaucagagaacauacauuuugucaaugauguaugucaacugauccacagu	21:67589487..67589541:+
21_15333	48	77 +/- 18%	-	92	90	0	2	no	bta-miR-1247-5p_MIMAT0025549_Bos_taurus_miR-1247-5p	hsa-miR-1247-5p_MIMAT0005899_Homo_sapiens_miR-1247-5p	-	-	acccgucccgugcguccccggac	ccgggaacgucgggacuggagc	acccgucccgugcguccccggacgucgcugucugccccgggaacgucgggacuggagc	21:68149444..68149502:-
4_28236	47.6	77 +/- 18%	-	85	83	0	2	yes	bta-miR-29b_MIMAT0003828_Bos_taurus_miR-29b	hsa-miR-29a-3p_MIMAT0000086_Homo_sapiens_miR-29a-3p	-	-	uagcaccauuugaaaucaguguu	gcugguuucauauggugguuuaga	gcugguuucauauggugguuuagauuuaaauagugauugucuagcaccauuugaaaucaguguu	4:95402701..95402765:-
1_13583	46.9	77 +/- 18%	-	86	84	0	2	yes	bta-miR-15b_MIMAT0003792_Bos_taurus_miR-15b	hsa-miR-15a-5p_MIMAT0000068_Homo_sapiens_miR-15a-5p	-	-	uagcagcacaucaugguuuaca	cgaaucauuauuugcugcucua	uagcagcacaucaugguuuacauacuacagucaagaugcgaaucauuauuugcugcucua	1:107923397..107923457:-
16_7279	46.8	77 +/- 18%	-	84	83	0	1	yes	bta-miR-29b_MIMAT0003828_Bos_taurus_miR-29b	hsa-miR-29a-3p_MIMAT0000086_Homo_sapiens_miR-29a-3p	-	-	uagcaccauuugaaaucaguguu	gcugguuucacaugguggcuuaga	gcugguuucacaugguggcuuagauuuuuccaucuuuguaucuagcaccauuugaaaucaguguu	16:77478041..77478106:+
21_14801	46.5	77 +/- 18%	-	89	66	0	23	yes	bta-miR-299_MIMAT0009274_Bos_taurus_miR-299	-	-	-	guaugugggacgguaaaccgcu	ugguuuaccgucccacauacau	ugguuuaccgucccacauacauucugaauauguaugugggacgguaaaccgcu	21:67563575..67563628:+
X_35427	45.7	77 +/- 18%	-	80	77	0	3	yes	bta-miR-502a_MIMAT0009338_Bos_taurus_miR-502a	hsa-miR-500a-3p_MIMAT0002871_Homo_sapiens_miR-500a-3p	-	-	augcaccugggcaaggauucaga	uaauccuugcucucugggugcuagu	uaauccuugcucucugggugcuagugcugucuccaugcaaugcaccugggcaaggauucaga	X:92903807..92903869:+
21_14827	43.1	77 +/- 18%	-	77	71	0	6	yes	bta-miR-376c_MIMAT0009947_Bos_taurus_miR-376c	hsa-miR-376c-3p_MIMAT0000720_Homo_sapiens_miR-376c-3p	-	-	aacauagaggaaauuccacgu	gguggauauuccuucuauguuu	gguggauauuccuucuauguuuauguuauuugugguuaaacauagaggaaauuccacgu	21:67578325..67578384:+
17_8942	42.8	77 +/- 18%	-	75	57	0	18	yes	bta-miR-130b_MIMAT0009224_Bos_taurus_miR-130b	hsa-miR-130a-3p_MIMAT0000425_Homo_sapiens_miR-130a-3p	-	-	cagugcaaugaugaaagggcauc	acucuuucccuguugcacuacu	acucuuucccuguugcacuacugugcgccccuggcaagcagugcaaugaugaaagggcauc	17:74100547..74100608:-
X_35778	42.5	77 +/- 18%	-	76	30	0	46	yes	bta-miR-3431_MIMAT0017394_Bos_taurus_miR-3431	hsa-miR-4264_MIMAT0016899_Homo_sapiens_miR-4264	-	-	ccucagucagccuuguggaugu	aucuagaggacugacugaaauu	ccucagucagccuuguggauguauguucugcagaccugacaucuagaggacugacugaaauu	X:34662674..34662736:-
3_26356	34.9	77 +/- 18%	-	66	36	0	30	yes	bta-miR-2285t_MIMAT0025577_Bos_taurus_miR-2285t	-	-	-	aaaaguucguucagguuuuucu	agaaucuggaugaacuuuuuggc	aaaaguucguucagguuuuucuguaccagcuuccagaagaaucuggaugaacuuuuuggc	3:7929185..7929245:-
10_1395	34	77 +/- 18%	-	59	51	0	8	yes	bta-miR-190a_MIMAT0009251_Bos_taurus_miR-190a	hsa-miR-190a-5p_MIMAT0000458_Homo_sapiens_miR-190a-5p	-	-	ugauauguuugauauauuagguu	acuauauaucaaacauauuccu	ugauauguuugauauauuagguuguuauuuaauccaacuauauaucaaacauauuccu	10:47321073..47321131:-
29_21317	34	77 +/- 18%	-	65	50	0	15	no	bta-miR-210_MIMAT0003824_Bos_taurus_miR-210	hsa-miR-210-3p_MIMAT0000267_Homo_sapiens_miR-210-3p	-	-	cugugcgugugacagcggcuga	agccacugcccaccgcacacug	agccacugcccaccgcacacugcgcugcuccggacccacugugcgugugacagcggcuga	29:51025448..51025508:+
17_8514	31.9	77 +/- 18%	-	53	47	0	6	yes	bta-miR-185_MIMAT0009247_Bos_taurus_miR-185	hsa-miR-185-5p_MIMAT0000455_Homo_sapiens_miR-185-5p	-	-	uggagagaaaggcaguuccuga	aggggcuggcuuuccuccggc	uggagagaaaggcaguuccugaugguccccuccccaggggcuggcuuuccuccggc	17:74967078..74967134:+
13_4171	31.8	77 +/- 18%	-	60	52	0	8	yes	bta-miR-296-5p_MIMAT0026918_Bos_taurus_miR-296-5p	-	-	-	aggguugggcggaggcuuuccu	gagggccccccccaauccugu	gagggccccccccaauccuguugugcuugguucagaggguugggcggaggcuuuccu	13:58091947..58092004:+
19_11332	29.2	77 +/- 18%	-	48	42	0	6	yes	bta-miR-132_MIMAT0003812_Bos_taurus_miR-132	hsa-miR-212-3p_MIMAT0000269_Homo_sapiens_miR-212-3p	-	-	uaacagucuacagccauggucg	accguggcuuucgauuguuacu	accguggcuuucgauuguuacugugggaaccggagguaacagucuacagccauggucg	19:23651160..23651218:-
4_27821	26	77 +/- 18%	-	41	37	0	4	yes	bta-miR-671_MIMAT0009365_Bos_taurus_miR-671	hsa-miR-671-3p_MIMAT0004819_Homo_sapiens_miR-671-3p	-	-	uccgguucucagggcuccaccu	aggaagcccuggaggggcuggagg	aggaagcccuggaggggcuggaggugauggauguuuuccuccgguucucagggcuccaccu	4:114614929..114614990:+
21_14862	25.7	77 +/- 18%	-	49	48	0	1	yes	bta-miR-154b_MIMAT0025547_Bos_taurus_miR-154b	-	-	-	agaggucuuccauggugcauucg	aaucauacaugguugaccuuuuu	agaggucuuccauggugcauucgcuuuauucuuugacgaaucauacaugguugaccuuuuu	21:67598366..67598427:+
19_11224	25.6	77 +/- 18%	-	41	25	0	16	yes	bta-miR-144_MIMAT0009234_Bos_taurus_miR-144	hsa-miR-144-3p_MIMAT0000436_Homo_sapiens_miR-144-3p	-	-	uacaguauagaugauguacu	ggauaucaucauauacuguaagu	ggauaucaucauauacuguaaguuugcaacgagacacuacaguauagaugauguacu	19:20797036..20797093:-
16_7034	24	77 +/- 18%	-	38	37	0	1	yes	bta-miR-34a_MIMAT0004340_Bos_taurus_miR-34a	hsa-miR-34a-5p_MIMAT0000255_Homo_sapiens_miR-34a-5p	-	-	uggcagugucuuagcugguuguu	caaucagcaaguauacugcccua	uggcagugucuuagcugguuguugugaguaauaaugcaggaagcaaucagcaaguauacugcccua	16:45197410..45197476:+
21_14854	23.5	77 +/- 18%	-	38	25	0	13	yes	bta-miR-382_MIMAT0009308_Bos_taurus_miR-382	hsa-miR-382-5p_MIMAT0000737_Homo_sapiens_miR-382-5p	-	-	gaaguuguucgugguggauucg	aaucauucacggacaacacuuu	gaaguuguucgugguggauucgcuuuacuuaugacgaaucauucacggacaacacuuu	21:67592887..67592945:+
13_4431	23	77 +/- 18%	-	44	36	0	8	yes	bta-miR-7861_MIMAT0030441_Bos_taurus_miR-7861	-	-	-	cacacucagauaaaguaggcacu	ugcuaccuagucugagugagug	cacacucagauaaaguaggcacuuuuugguucuugaaaugcuaccuagucugagugagug	13:13129033..13129093:-
6_30498	22.4	77 +/- 18%	-	43	42	0	1	yes	bta-miR-2284ab_MIMAT0030437_Bos_taurus_miR-2284ab	-	-	-	uaaaaguuugguuggguuuuuc	aaaaucugaacaaacuuuccggc	uaaaaguuugguuggguuuuucuguaacaucugauggaaaaaucugaacaaacuuuccggc	6:103797777..103797838:+
21_14868	22.2	77 +/- 18%	-	35	27	0	8	yes	bta-miR-541_MIMAT0009343_Bos_taurus_miR-541	hsa-miR-541-5p_MIMAT0004919_Homo_sapiens_miR-541-5p	-	-	aaaggauucugcugucggucccacu	uggugggcacagaauccggccu	aaaggauucugcugucggucccacuccaaaguucaaaaaauggguggugggcacagaauccggccu	21:67602352..67602418:+
X_35766	22	77 +/- 18%	-	41	38	0	3	yes	bta-miR-505_MIMAT0009341_Bos_taurus_miR-505	-	-	-	gucaacacuugcugguuuccuc	gggagccaggaaguauugauguu	gggagccaggaaguauugauguuucuaccaguuuagcgucaacacuugcugguuuccuc	X:23387302..23387361:-
21_14819	20.8	77 +/- 18%	-	33	30	0	3	yes	bta-miR-543_MIMAT0009344_Bos_taurus_miR-543	hsa-miR-543_MIMAT0004954_Homo_sapiens_miR-543	-	-	aaacauucgcggugcacuucuu	aaguugcccgugucuuuuucg	aaguugcccgugucuuuuucgcuuuauaugugacgaaacauucgcggugcacuucuu	21:67571837..67571894:+
12_3512	20.7	77 +/- 18%	-	34	31	0	3	yes	bta-miR-3613a_MIMAT0024574_Bos_taurus_miR-3613a	hsa-miR-3613-5p_MIMAT0017990_Homo_sapiens_miR-3613-5p	-	-	uguuguacuuuuuuuuuuguuc	acaaaaaaaaaagcccaacccu	uguuguacuuuuuuuuuuguucguugcauuuuuaggaacaaaaaaaaaagcccaacccu	12:19542758..19542817:-
24_17415	19	77 +/- 18%	-	35	29	0	6	yes	bta-miR-2285u_MIMAT0031094_Bos_taurus_miR-2285u	-	-	-	aaacccgaacgaacuuuugggc	caaaaaauuuguuuggguuuuu	caaaaaauuuguuuggguuuuucuguaagaugguauggaaaaacccgaacgaacuuuugggc	24:33897675..33897737:+
5_29392	18.8	77 +/- 18%	-	27	26	0	1	yes	bta-miR-615_MIMAT0009355_Bos_taurus_miR-615	hsa-miR-615-3p_MIMAT0003283_Homo_sapiens_miR-615-3p	-	-	uccgagccugggucucccucu	ggggguccccggugcucggauc	ggggguccccggugcucggaucucgagggugcuuauuguucgguccgagccugggucucccucu	5:26157890..26157954:-
X_35083	16.7	77 +/- 18%	-	25	24	0	1	yes	bta-miR-1277_MIMAT0024569_Bos_taurus_miR-1277	hsa-miR-5011-5p_MIMAT0021045_Homo_sapiens_miR-5011-5p	-	-	uauauauauauauguacguaug	uacguagauauauauguauuuu	uauauauauauauguacguauguguauaugaauguauacguagauauauauguauuuu	X:2445312..2445370:+
21_14825	16.4	77 +/- 18%	-	25	19	0	6	yes	bta-miR-376c_MIMAT0009947_Bos_taurus_miR-376c	hsa-miR-376c-3p_MIMAT0000720_Homo_sapiens_miR-376c-3p	-	-	aacauagaggaaaauccacauu	gguggauauuccuucuauguuu	gguggauauuccuucuauguuuacaggauugacagcuaaacauagaggaaaauccacauu	21:67577952..67578012:+
21_14874	15.7	77 +/- 18%	-	22	21	0	1	yes	bta-miR-412_MIMAT0009313_Bos_taurus_miR-412	hsa-miR-412-5p_MIMAT0026557_Homo_sapiens_miR-412-5p	-	-	uggucgaccaguuggaaagu	cuucaccugguccacuagcugu	uggucgaccaguuggaaaguaauuguuucuaauguacuucaccugguccacuagcugu	21:67603404..67603462:+
21_14838	14.9	77 +/- 18%	-	21	17	0	4	yes	bta-miR-1185_MIMAT0009973_Bos_taurus_miR-1185	hsa-miR-1185-5p_MIMAT0005798_Homo_sapiens_miR-1185-5p	-	-	agaggauacccuuuguauguuc	auauacagagggagacucuuau	agaggauacccuuuguauguucacuuuauuaauggcgaauauacagagggagacucuuau	21:67581383..67581443:+
5_29228	14	77 +/- 18%	-	18	14	0	4	yes	bta-miR-33a_MIMAT0009294_Bos_taurus_miR-33a	hsa-miR-33a-5p_MIMAT0000091_Homo_sapiens_miR-33a-5p	-	-	gugcauuguaguugcauugc	caauguuuccacagugcaucac	gugcauuguaguugcauugcauguucuggcgguacccgugcaauguuuccacagugcaucac	5:113410754..113410816:+
21_14857	13.5	77 +/- 18%	-	18	8	0	10	yes	bta-miR-485_MIMAT0009328_Bos_taurus_miR-485	hsa-miR-485-5p_MIMAT0002175_Homo_sapiens_miR-485-5p	-	-	agaggcuggccgugaugaauuc	gucauacacggcucuccucucu	agaggcuggccgugaugaauucgauucaucaaagcgagucauacacggcucuccucucu	21:67593962..67594021:+
8_33415	12.9	77 +/- 18%	-	16	11	0	5	yes	bta-miR-491_MIMAT0009332_Bos_taurus_miR-491	hsa-miR-491-5p_MIMAT0002807_Homo_sapiens_miR-491-5p	-	-	aguggggaacccuuccaugagg	cuuaugcaagauucccuucuac	aguggggaacccuuccaugaggaguagaacacuccuuaugcaagauucccuucuac	8:23661698..23661754:-
21_14833	12.5	77 +/- 18%	-	19	13	0	6	yes	bta-miR-376c_MIMAT0009947_Bos_taurus_miR-376c	hsa-miR-376a-3p_MIMAT0000729_Homo_sapiens_miR-376a-3p	-	-	aucauagaggaaaauccauguu	gguggauauuccuucuauguuu	gguggauauuccuucuauguuuacgugauucauagauaaucauagaggaaaauccauguu	21:67579078..67579138:+
21_14771	11.9	77 +/- 18%	-	22	21	0	1	no	bta-miR-370_MIMAT0009300_Bos_taurus_miR-370	hsa-miR-370-3p_MIMAT0000722_Homo_sapiens_miR-370-3p	-	-	gccugcugggguggaaccuggu	caggucacgucucugcaguuac	caggucacgucucugcaguuacaccgcucacgagugccugcugggguggaaccuggu	21:67457248..67457305:+
3_26784	11.2	77 +/- 18%	-	20	18	0	2	yes	bta-miR-2285b_MIMAT0011833_Bos_taurus_miR-2285b	-	-	-	aaaucugagugaacuuuuuggc	caaaaaguucauuuggguuuu	caaaaaguucauuuggguuuuucuguaagauguuacagaaaaaucugagugaacuuuuuggc	3:52524779..52524841:-
21_14866	10.9	77 +/- 18%	-	13	7	0	6	yes	bta-miR-377_MIMAT0009304_Bos_taurus_miR-377	hsa-miR-377-5p_MIMAT0004689_Homo_sapiens_miR-377-5p	-	-	agagguugcccuuggugaauuc	aucacacaaaggcaacuuuugu	agagguugcccuuggugaauucgcuuuauuuauguugaaucacacaaaggcaacuuuugu	21:67600495..67600555:+
6_30214	9.5	77 +/- 19%	-	10	6	0	4	yes	bta-miR-302d_MIMAT0009279_Bos_taurus_miR-302d	hsa-miR-302a-5p_MIMAT0000683_Homo_sapiens_miR-302a-5p	-	-	acuuaaacguggauguacuugcu	uaagugcuuccauguuuuaguga	acuuaaacguggauguacuugcuuuauagcuaaaaaaguaagugcuuccauguuuuaguga	6:14162977..14163038:+
12_3244	9	77 +/- 19%	-	19	15	0	4	no	bta-miR-18a_MIMAT0003526_Bos_taurus_miR-18a	hsa-miR-18a-5p_MIMAT0000072_Homo_sapiens_miR-18a-5p	-	-	uaaggugcaucuagugcagau	acugcccuaagugcuccuucuggc	uaaggugcaucuagugcagauagugaaguagauuagcaucuacugcccuaagugcuccuucuggc	12:66226701..66226766:+
X_35787	9	77 +/- 19%	-	9	8	0	1	yes	bta-miR-105b_MIMAT0009216_Bos_taurus_miR-105b	hsa-miR-105-5p_MIMAT0000102_Homo_sapiens_miR-105-5p	-	-	ucaaaugcucagacuccuuggug	ccauggauguuugagcaugugcu	ucaaaugcucagacuccuugguggcugcuuaugcaccauggauguuugagcaugugcu	X:35021164..35021222:-
3_26766	8.9	81 +/- 15%	-	8	7	0	1	yes	bta-miR-760-5p_MIMAT0009372_Bos_taurus_miR-760-5p	hsa-miR-760_MIMAT0004957_Homo_sapiens_miR-760	-	-	cggcucugggucuguggggagc	ccccucaguccaccagagcccgga	ccccucaguccaccagagcccggauaccuuagaaauucggcucugggucuguggggagc	3:49797117..49797176:-
27_19622	8.5	81 +/- 15%	-	16	14	0	2	yes	bta-miR-2284ac_MIMAT0030447_Bos_taurus_miR-2284ac	-	-	-	aaauguucgcuuggcuuuuucc	aaaaaccugagugaacuuuuca	aaauguucgcuuggcuuuuuccauacuaccuuacagaaaaaccugagugaacuuuuca	27:18517050..18517108:+
10_872	7.9	81 +/- 16%	-	11	6	0	5	yes	bta-miR-7859_MIMAT0030434_Bos_taurus_miR-7859	hsa-miR-548a-3p_MIMAT0003251_Homo_sapiens_miR-548a-3p	-	-	aaaaacuggcagcuucauguaa	augugaaauuaccaguauuugu	augugaaauuaccaguauuugucugcuuugaccuacaaaaacuggcagcuucauguaa	10:85658690..85658748:+
2_21864	7.7	81 +/- 16%	-	15	13	0	2	yes	bta-miR-2285aa_MIMAT0030435_Bos_taurus_miR-2285aa	-	-	-	caaaaaguucguccagauuuuu	aaaacuggaacgaacuuuugggc	caaaaaguucguccagauuuuuccauaagauguuacagaaaaacuggaacgaacuuuugggc	2:5205392..5205454:+
19_11333	6.9	82 +/- 14%	-	12	8	0	4	no	bta-miR-212_MIMAT0009264_Bos_taurus_miR-212	hsa-miR-212-5p_MIMAT0022695_Homo_sapiens_miR-212-5p	-	-	accuuggcucuagacugcuuacug	uaacagucuccagucacggc	accuuggcucuagacugcuuacugcccgggccgcccucaguaacagucuccagucacggc	19:23651589..23651649:-
21_14851	6.8	82 +/- 14%	-	5	3	0	2	yes	bta-miR-487a_MIMAT0003805_Bos_taurus_miR-487a	hsa-miR-154-3p_MIMAT0000453_Homo_sapiens_miR-154-3p	-	-	aaucauacagggacauccaguu	gugguuaucccugcuguguucg	gugguuaucccugcuguguucgcuguauuuaugacgaaucauacagggacauccaguu	21:67589875..67589933:+
18_10126	6.7	82 +/- 14%	-	4	2	0	2	yes	bta-miR-330_MIMAT0009290_Bos_taurus_miR-330	hsa-miR-330-5p_MIMAT0004693_Homo_sapiens_miR-330-5p	-	-	ucucugggccugugucuuaggcu	caaagcacacggccugcagaga	ucucugggccugugucuuaggcucugcaagaucaaccgagcaaagcacacggccugcagaga	18:53654160..53654222:-
3_26448	6.1	82 +/- 14%	-	202	202	0	0	yes	bta-miR-92b_MIMAT0009384_Bos_taurus_miR-92b	hsa-miR-25-3p_MIMAT0000081_Homo_sapiens_miR-25-3p	-	-	uauugcacucgucccggccucc	agggacgggacgcggugcaguguu	agggacgggacgcggugcaguguuguucuuuccccugccaauauugcacucgucccggccucc	3:15480738..15480801:-
18_9958	6	82 +/- 14%	-	45	45	0	0	yes	bta-miR-328_MIMAT0009287_Bos_taurus_miR-328	hsa-miR-328-3p_MIMAT0000752_Homo_sapiens_miR-328-3p	-	-	cuggcccucucugcccuuccgu	gggggggcaggaggggcucaggg	gggggggcaggaggggcucagggagauagugugugcugccccuggcccucucugcccuuccgu	18:34957619..34957682:-
16_7080	5.9	80 +/- 12%	-	9	4	0	5	yes	bta-miR-2320-5p_MIMAT0011844_Bos_taurus_miR-2320-5p	-	-	-	uggcacaggguccagcugucggc	ucgaugauggucccuguguuuugg	uggcacaggguccagcugucggccgugauacccgaugggucgaugauggucccuguguuuugg	16:50502454..50502517:+
15_6638	5.9	80 +/- 12%	-	39	39	0	0	yes	bta-miR-326_MIMAT0009286_Bos_taurus_miR-326	hsa-miR-330-5p_MIMAT0004693_Homo_sapiens_miR-330-5p	-	-	ccucugggcccuuccuccagc	uggaggcagggccuuugugaaggcg	uggaggcagggccuuugugaaggcggguugugcucagaucgccucugggcccuuccuccagc	15:55314023..55314085:-
29_21006	5.8	80 +/- 12%	-	240	240	0	0	yes	bta-miR-194_MIMAT0009254_Bos_taurus_miR-194	hsa-miR-194-5p_MIMAT0000460_Homo_sapiens_miR-194-5p	-	-	uguaacagcaacuccaugugga	caguggggcugcuguuaucug	uguaacagcaacuccauguggaaguaccucuaguuccaguggggcugcuguuaucug	29:43731473..43731530:+
13_4010	5.8	80 +/- 12%	-	2	1	0	1	yes	bta-miR-2285p_MIMAT0025532_Bos_taurus_miR-2285p	hsa-miR-5582-3p_MIMAT0022280_Homo_sapiens_miR-5582-3p	-	-	aaaaacuugagugaacuuuugg	aauuguucauuuggguuuuuc	aauuguucauuuggguuuuuccguaacaucuuauggaaaaacuugagugaacuuuugg	13:36660316..36660374:+
27_19952	5.7	80 +/- 12%	-	771505	771505	0	0	yes	bta-miR-486_MIMAT0009329_Bos_taurus_miR-486	hsa-miR-486-5p_MIMAT0002177_Homo_sapiens_miR-486-5p	-	-	uccuguacugagcugccccgag	gggggcuucaaggccagcuuggacc	gggggcuucaaggccagcuuggaccugcguccucccugacggguccuguacugagcugccccgag	27:36261888..36261953:-
8_33628	5.7	80 +/- 12%	-	1154	1154	0	0	yes	bta-miR-320a_MIMAT0003534_Bos_taurus_miR-320a	hsa-miR-320a_MIMAT0000510_Homo_sapiens_miR-320a	-	-	aaaagcuggguugagagggcga	gccuucucuucccgguucuucc	gccuucucuucccgguucuucccggagucgggaaaagcuggguugagagggcga	8:70060388..70060442:-
7_31436	5.7	80 +/- 12%	-	154	154	0	0	yes	bta-miR-1271_MIMAT0009975_Bos_taurus_miR-1271	hsa-miR-96-5p_MIMAT0000095_Homo_sapiens_miR-96-5p	-	-	cuuggcaccuaguaaguacuc	gugccugcuaugugccaggca	cuuggcaccuaguaaguacucaguauauacuuguugagugccugcuaugugccaggca	7:39194961..39195019:+
29_21275	5.7	80 +/- 12%	-	16	16	0	0	yes	bta-miR-483_MIMAT0009327_Bos_taurus_miR-483	hsa-miR-483-3p_MIMAT0002173_Homo_sapiens_miR-483-3p	-	-	ucacuccucuccucccgucuucu	agggcgggaagaaaggagggcgu	agggcgggaagaaaggagggcguggucugugcagcuccucacuccucuccucccgucuucu	29:50061110..50061171:+
28_20551	5.6	80 +/- 12%	-	46	44	0	2	yes	bta-miR-1296_MIMAT0009964_Bos_taurus_miR-1296	hsa-miR-1296-5p_MIMAT0005794_Homo_sapiens_miR-1296-5p	-	-	uuagggcccuggcuccaucuccu	aguggggcuuugacccuaacc	uuagggcccuggcuccaucuccuuuaggaaaaccuucuguggggaguggggcuuugacccuaacc	28:19569105..19569170:-
18_10193	5.6	80 +/- 12%	-	935	935	0	0	yes	bta-miR-150_MIMAT0003845_Bos_taurus_miR-150	hsa-miR-150-5p_MIMAT0000451_Homo_sapiens_miR-150-5p	-	-	ucucccaacccuuguaccagug	cugguacagguacggggaggca	ucucccaacccuuguaccagugugugucucagacccugguacagguacggggaggca	18:56407865..56407922:-
13_4254	5.6	80 +/- 12%	-	3330	3288	0	42	yes	bta-miR-499_MIMAT0003536_Bos_taurus_miR-499	hsa-miR-499a-5p_MIMAT0002870_Homo_sapiens_miR-499a-5p	-	-	uuaagacuugcagugauguuu	gaacaucacagcaagucugugc	uuaagacuugcagugauguuuaacuccucuccacgugaacaucacagcaagucugugc	13:64900492..64900550:+
22_15432	5.6	80 +/- 12%	-	335089	335089	0	0	yes	bta-miR-26a_MIMAT0003516_Bos_taurus_miR-26a	hsa-miR-26a-5p_MIMAT0000082_Homo_sapiens_miR-26a-5p	-	-	uucaaguaauccaggauaggcu	ccuauucucgguuacuugcacg	uucaaguaauccaggauaggcugugcaggucccaaggggccuauucucgguuacuugcacg	22:11457914..11457975:+
X_35759	5.6	80 +/- 12%	-	296	296	0	0	yes	bta-miR-504_MIMAT0009340_Bos_taurus_miR-504	hsa-miR-504-5p_MIMAT0002875_Homo_sapiens_miR-504-5p	-	-	agacccuggucugcacucugucu	aagggagcgcagggcaggguuucc	agacccuggucugcacucugucuguaugcuuacugaagggagcgcagggcaggguuucc	X:22083700..22083759:-
21_14841	5.5	80 +/- 12%	-	11593	11590	0	3	yes	bta-miR-381_MIMAT0009307_Bos_taurus_miR-381	hsa-miR-381-3p_MIMAT0000736_Homo_sapiens_miR-381-3p	-	-	uauacaagggcaagcucucugu	agcgagguugcccuuuguauauu	agcgagguugcccuuuguauauucgguuuuuugauguagaauauacaagggcaagcucucugu	21:67583079..67583142:+
1_13061	5.5	80 +/- 12%	-	180	180	0	0	yes	bta-miR-155_MIMAT0009241_Bos_taurus_miR-155	hsa-miR-155-5p_MIMAT0000646_Homo_sapiens_miR-155-5p	-	-	uuaaugcuaaucgugauagggguu	cuccuacauguuagcauuaaca	uuaaugcuaaucgugauagggguuuuuaccucggacugacuccuacauguuagcauuaaca	1:10227276..10227337:-
17_8944	5.5	80 +/- 12%	-	14	14	0	0	yes	bta-miR-301b_MIMAT0009277_Bos_taurus_miR-301b	hsa-miR-130a-3p_MIMAT0000425_Homo_sapiens_miR-130a-3p	-	-	cagugcaaugauauugucaaagc	ucugacgagguugcacuacugugcu	ucugacgagguugcacuacugugcuuugaggagcagugcaaugauauugucaaagc	17:74100869..74100925:-
X_35783	5.5	80 +/- 12%	-	15	15	0	0	yes	bta-miR-105a_MIMAT0009217_Bos_taurus_miR-105a	hsa-miR-105-5p_MIMAT0000102_Homo_sapiens_miR-105-5p	-	-	ucaaaugcucagacuccuguggu	cacggauguuugagcaugugcua	ucaaaugcucagacuccugugguggcugcucaugcaccacggauguuugagcaugugcua	X:35018709..35018769:-
5_28501	5.4	80 +/- 12%	-	437	394	0	43	yes	bta-miR-331-5p_MIMAT0026716_Bos_taurus_miR-331-5p	hsa-miR-331-3p_MIMAT0000760_Homo_sapiens_miR-331-3p	-	-	gccccugggccuauccuaga	ucuagguauggucccagggauc	ucuagguauggucccagggaucccagaucaaaccaggccccugggccuauccuaga	5:25109080..25109136:+
5_29980	5.4	80 +/- 12%	-	37	37	0	0	yes	bta-miR-141_MIMAT0009232_Bos_taurus_miR-141	hsa-miR-141-3p_MIMAT0000432_Homo_sapiens_miR-141-3p	-	-	uaacacugucugguaaagaug	ucuuccagcacaguguugga	ucuuccagcacaguguuggauggucuaauggugaagcuccuaacacugucugguaaagaug	5:103859016..103859077:-
15_6237	5.4	80 +/- 12%	-	1183	1183	0	0	yes	bta-miR-130a_MIMAT0009223_Bos_taurus_miR-130a	hsa-miR-130a-3p_MIMAT0000425_Homo_sapiens_miR-130a-3p	-	-	cagugcaauguuaaaagggc	ucuuuucacauugugcuacu	ucuuuucacauugugcuacugucugcgccugucacuagcagugcaauguuaaaagggc	15:82197726..82197784:+
20_14057	5.4	80 +/- 12%	-	20	20	0	0	yes	bta-miR-218_MIMAT0003798_Bos_taurus_miR-218	hsa-miR-218-5p_MIMAT0000275_Homo_sapiens_miR-218-5p	-	-	uugugcuugaucuaaccaugu	augguucugucaagcaccgcg	uugugcuugaucuaaccaugugguggaacgauggaaacggaacaugguucugucaagcaccgcg	20:444315..444379:-
19_10991	5.4	80 +/- 12%	-	299	294	0	5	yes	bta-miR-338_MIMAT0009292_Bos_taurus_miR-338	hsa-miR-338-3p_MIMAT0000763_Homo_sapiens_miR-338-3p	-	-	uccagcaucagugauuuuguu	aacaauauccuggugcugagu	aacaauauccuggugcugagugaugacacacgcaacuccagcaucagugauuuuguu	19:52189646..52189703:+
19_11451	5.4	80 +/- 12%	-	18	11	0	7	yes	bta-miR-324_MIMAT0009285_Bos_taurus_miR-324	hsa-miR-324-5p_MIMAT0000761_Homo_sapiens_miR-324-5p	-	-	cgcauccccuagggcauuggugu	acugccccaggugcugcuggg	cgcauccccuagggcauugguguaaagcuggagacccacugccccaggugcugcuggg	19:27571354..27571412:-
6_31056	5.4	80 +/- 12%	-	81	81	0	0	yes	bta-miR-95_MIMAT0009387_Bos_taurus_miR-95	hsa-miR-95-3p_MIMAT0000094_Homo_sapiens_miR-95-3p	-	-	uucaacggguauuuauugagc	ucaauaaauguuuguugaauu	ucaauaaauguuuguugaauugagaugcgcuaaauucaacggguauuuauugagc	6:119145915..119145970:-
21_14502	5.4	80 +/- 12%	-	62	62	0	0	yes	bta-miR-7_MIMAT0003843_Bos_taurus_miR-7	hsa-miR-7-5p_MIMAT0000252_Homo_sapiens_miR-7-5p	-	-	uggaagacuagugauuuuguuguu	caacaagucccagucugccgca	uggaagacuagugauuuuguuguugucuccugcgcucaacaacaagucccagucugccgca	21:19989083..19989144:+
21_14821	5.4	80 +/- 12%	-	63	63	0	0	yes	bta-miR-495_MIMAT0009335_Bos_taurus_miR-495	hsa-miR-495-3p_MIMAT0002817_Homo_sapiens_miR-495-3p	-	-	aaacaaacauggugcacuucuu	gaaguugcccauguucuuuucg	gaaguugcccauguucuuuucgcugauaugugacgaaacaaacauggugcacuucuu	21:67573247..67573304:+
6_30314	5.3	80 +/- 12%	-	20	20	0	0	yes	bta-miR-218_MIMAT0003798_Bos_taurus_miR-218	hsa-miR-218-5p_MIMAT0000275_Homo_sapiens_miR-218-5p	-	-	uugugcuugaucuaaccaugu	augguuccgucaagcaccaug	uugugcuugaucuaaccaugugguugccagguaugaguaaaacaugguuccgucaagcaccaug	6:41545052..41545116:+
7_32136	5.3	80 +/- 12%	-	3312	3177	0	135	yes	bta-miR-24-3p_MIMAT0003840_Bos_taurus_miR-24-3p	hsa-miR-24-3p_MIMAT0000080_Homo_sapiens_miR-24-3p	-	-	uggcucaguucagcaggaac	gugccuacugagcugaaacacagu	gugccuacugagcugaaacacaguugauuugugcacacuggcucaguucagcaggaac	7:12981644..12981702:-
21_14831	5.3	80 +/- 12%	-	28	28	0	0	yes	bta-miR-654_MIMAT0009359_Bos_taurus_miR-654	hsa-miR-654-3p_MIMAT0004814_Homo_sapiens_miR-654-3p	-	-	uaugucugcugaccaucaccu	guggugggcugcagaacaugug	guggugggcugcagaacaugugcuuccuucgugucauaugucugcugaccaucaccu	21:67578852..67578909:+
X_35779	5.3	80 +/- 12%	-	43	43	0	0	yes	bta-miR-224_MIMAT0009271_Bos_taurus_miR-224	hsa-miR-224-5p_MIMAT0000281_Homo_sapiens_miR-224-5p	-	-	caagucacuagugguuccguuu	augguacccuagugacuacaa	caagucacuagugguuccguuuaguagaugguuguacauuguuucaaaaugguacccuagugacuacaa	X:34664594..34664663:-
21_14514	5.3	80 +/- 12%	-	28	28	0	0	yes	bta-miR-9-5p_MIMAT0009389_Bos_taurus_miR-9-5p	hsa-miR-9-5p_MIMAT0000441_Homo_sapiens_miR-9-5p	-	-	ucuuugguuaucuagcuguauga	auaaagcuagauaaccgaaagu	ucuuugguuaucuagcuguaugagugccacagagccgucauaaagcuagauaaccgaaagu	21:21250115..21250176:+
12_3251	5.3	80 +/- 12%	-	6116	6116	0	0	yes	bta-miR-92a_MIMAT0009383_Bos_taurus_miR-92a	hsa-miR-25-3p_MIMAT0000081_Homo_sapiens_miR-25-3p	-	-	uauugcacuugucccggccugu	agguugggaucgguugcaaugcu	agguugggaucgguugcaaugcuguguuucuguaugguauugcacuugucccggccugu	12:66227264..66227323:+
7_32263	5.3	80 +/- 12%	-	62	62	0	0	yes	bta-miR-7_MIMAT0003843_Bos_taurus_miR-7	hsa-miR-7-5p_MIMAT0000252_Homo_sapiens_miR-7-5p	-	-	uggaagacuagugauuuuguuguu	caacaagucacagcuuccuca	uggaagacuagugauuuuguuguucugauguacuaugacaacaagucacagcuuccuca	7:20584149..20584208:-
11_2326	5.3	80 +/- 12%	-	9	8	0	1	yes	bta-miR-2285ac_MIMAT0030440_Bos_taurus_miR-2285ac	-	-	-	cagaaaguuuguuuggguuuuu	aaaaccugaagagacuuuuugg	cagaaaguuuguuuggguuuuuccguaagauguaacaggaaaaccugaagagacuuuuugg	11:4523087..4523148:-
8_33296	5.3	80 +/- 12%	-	61	31	0	30	yes	bta-miR-455-5p_MIMAT0003835_Bos_taurus_miR-455-5p	hsa-miR-455-5p_MIMAT0003150_Homo_sapiens_miR-455-5p	-	-	uaugugccuuuggacuacaucg	gcaguccaugggcauauacacu	uaugugccuuuggacuacaucguggaagccagcaccaugcaguccaugggcauauacacu	8:105147061..105147121:+
7_31665	5.3	80 +/- 12%	-	15	15	0	0	yes	bta-miR-2461-5p_MIMAT0012047_Bos_taurus_miR-2461-5p	hsa-miR-4494_MIMAT0019029_Homo_sapiens_miR-4494	-	-	ucagacugagagcagugugccu	ccacucugucucggauccuggca	ccacucugucucggauccuggcaaguaaguccuugucagacugagagcagugugccu	7:63886926..63886983:+
21_14843	5.2	80 +/- 12%	-	149	149	0	0	yes	bta-miR-487b_MIMAT0003847_Bos_taurus_miR-487b	hsa-miR-487b-3p_MIMAT0003180_Homo_sapiens_miR-487b-3p	-	-	aaucguacagggucauccacu	ugguuaucccuguccuguucg	ugguuaucccuguccuguucguuuuacucaugucgaaucguacagggucauccacu	21:67583572..67583628:+
20_13875	5.2	80 +/- 12%	-	1154	1154	0	0	yes	bta-miR-320a_MIMAT0003534_Bos_taurus_miR-320a	hsa-miR-320a_MIMAT0000510_Homo_sapiens_miR-320a	-	-	aaaagcuggguugagagggcga	gccuucucuucccgguucuucc	gccuucucuucccgguucuucccggagucgggaaaagcuggguugagagggcga	20:15213938..15213992:+
12_3565	5.2	80 +/- 12%	-	50	50	0	0	yes	bta-miR-2299-5p_MIMAT0011807_Bos_taurus_miR-2299-5p	hsa-miR-378j_MIMAT0024612_Homo_sapiens_miR-378j	-	-	acuggauucauuucucugaaa	uccggggaauggauccagcgu	acuggauucauuucucugaaaguggauuuuguggucuguccggggaauggauccagcgu	12:29660168..29660227:-
7_31648	5.2	80 +/- 12%	-	2561	1356	0	1205	yes	bta-miR-145_MIMAT0003542_Bos_taurus_miR-145	hsa-miR-145-5p_MIMAT0000437_Homo_sapiens_miR-145-5p	-	-	guccaguuuucccaggaaucccu	auuccuggaaauacuguucuu	guccaguuuucccaggaaucccuuagaugcuaagauggggauuccuggaaauacuguucuu	7:62810747..62810808:+
3_25626	5.2	80 +/- 12%	-	28	28	0	0	yes	bta-miR-9-5p_MIMAT0009389_Bos_taurus_miR-9-5p	hsa-miR-9-5p_MIMAT0000441_Homo_sapiens_miR-9-5p	-	-	ucuuugguuaucuagcuguauga	auaaagcuagauaaccgaaagua	ucuuugguuaucuagcuguaugagugguguggagucuucauaaagcuagauaaccgaaagua	3:14462439..14462501:+
5_30158	5.2	80 +/- 12%	-	56	56	0	0	yes	bta-miR-1249_MIMAT0009976_Bos_taurus_miR-1249	hsa-miR-1249-3p_MIMAT0005901_Homo_sapiens_miR-1249-3p	-	-	acgcccuucccccccuucuuca	aggagggaggagaugggccacguuc	aggagggaggagaugggccacguucccucugccuggaacgcccuucccccccuucuuca	5:116348278..116348337:-
12_3245	5.2	80 +/- 12%	-	69	69	0	0	yes	bta-miR-19a_MIMAT0004336_Bos_taurus_miR-19a	hsa-miR-19a-3p_MIMAT0000073_Homo_sapiens_miR-19a-3p	-	-	ugugcaaaucuaugcaaaacuga	aguuuugcauaguugcacuac	aguuuugcauaguugcacuacaagaagaauguaguugugcaaaucuaugcaaaacuga	12:66226848..66226906:+
7_32689	5.2	80 +/- 12%	-	28	28	0	0	yes	bta-miR-9-5p_MIMAT0009389_Bos_taurus_miR-9-5p	hsa-miR-9-5p_MIMAT0000441_Homo_sapiens_miR-9-5p	-	-	ucuuugguuaucuagcuguauga	auaaagcuagauaaccgaaagua	ucuuugguuaucuagcuguaugaguguauuggucuucauaaagcuagauaaccgaaagua	7:90554688..90554748:-
X_35465	5.2	80 +/- 12%	-	149	149	0	0	yes	bta-miR-222_MIMAT0003530_Bos_taurus_miR-222	hsa-miR-221-3p_MIMAT0000278_Homo_sapiens_miR-221-3p	-	-	agcuacaucuggcuacugggucuc	ggcucaguagccaguguagaucc	ggcucaguagccaguguagauccugucuuuuguaaucaguagcuacaucuggcuacugggucuc	X:103538168..103538232:+
X_35785	5.2	80 +/- 12%	-	202	202	0	0	yes	bta-miR-767_MIMAT0009375_Bos_taurus_miR-767	hsa-miR-767-5p_MIMAT0003882_Homo_sapiens_miR-767-5p	-	-	ugcaccaugguugucugagc	ucauaccccaugguuccug	ugcaccaugguugucugagcaugcagcaugcuugucugcucauaccccaugguuccug	X:35020241..35020299:-
21_14877	5.2	80 +/- 12%	-	599	599	0	0	yes	bta-miR-410_MIMAT0009311_Bos_taurus_miR-410	hsa-miR-410-3p_MIMAT0002171_Homo_sapiens_miR-410-3p	-	-	aauauaacacagauggccugu	agguugucugugaugaguucg	agguugucugugaugaguucgcuuuauuaaugacgaauauaacacagauggccugu	21:67603878..67603934:+
15_6435	5.1	80 +/- 12%	-	28965	28965	0	0	yes	bta-let-7a-5p_MIMAT0003844_Bos_taurus_let-7a-5p	hsa-let-7a-5p_MIMAT0000062_Homo_sapiens_let-7a-5p	-	-	ugagguaguagguuguauaguu	cuguacagccuccuagcuuucc	ugagguaguagguuguauaguuuagaauuacaucaagggagauaacuguacagccuccuagcuuucc	15:33347569..33347636:-
7_31170	5.1	80 +/- 12%	-	165	165	0	0	yes	bta-miR-181d_MIMAT0009243_Bos_taurus_miR-181d	hsa-miR-181a-5p_MIMAT0000256_Homo_sapiens_miR-181a-5p	-	-	aacauucauuguugucggugggu	ccaccgagggaugaaugucac	aacauucauuguugucgguggguugugacagagaccagacccaccgagggaugaaugucac	7:12915271..12915332:+
21_14573	5.1	80 +/- 12%	-	12	12	0	0	yes	bta-miR-184_MIMAT0009246_Bos_taurus_miR-184	hsa-miR-184_MIMAT0000454_Homo_sapiens_miR-184	-	-	uggacggagaacugauaagggu	ccuuaucacuuuuccagccagc	ccuuaucacuuuuccagccagcuuugugacucuaacuguuggacggagaacugauaagggu	21:25913782..25913843:+
3_25684	5.1	80 +/- 12%	-	22	22	0	0	yes	bta-miR-190b_MIMAT0009252_Bos_taurus_miR-190b	hsa-miR-190a-5p_MIMAT0000458_Homo_sapiens_miR-190a-5p	-	-	ugauauguuugauauuggguug	acuaaaugucaaacauauucuu	ugauauguuugauauuggguuguuuaauuaggaaccaacuaaaugucaaacauauucuu	3:16374613..16374672:+
7_31746	5.1	80 +/- 12%	-	669	669	0	0	yes	bta-miR-146a_MIMAT0009236_Bos_taurus_miR-146a	hsa-miR-146a-5p_MIMAT0000449_Homo_sapiens_miR-146a-5p	-	-	ugagaacugaauuccauagguu	ccugugaaguuuaguucuuuag	ugagaacugaauuccauagguugugucagugucagaccugugaaguuuaguucuuuag	7:74185054..74185112:+
19_11154	5.1	80 +/- 12%	-	15	13	0	2	yes	bta-miR-454_MIMAT0009326_Bos_taurus_miR-454	hsa-miR-130a-3p_MIMAT0000425_Homo_sapiens_miR-130a-3p	-	-	uagugcaauauugcuuauagggu	acccuaucgauauugucucugc	acccuaucgauauugucucugcuguguaaauagcucugaguagugcaauauugcuuauagggu	19:10339873..10339936:-
21_14847	5.1	80 +/- 12%	-	157	157	0	0	yes	bta-miR-655_MIMAT0009360_Bos_taurus_miR-655	hsa-miR-655-3p_MIMAT0003331_Homo_sapiens_miR-655-3p	-	-	auaauacaugguuaaccucucu	agagguuauccguguuauguuc	agagguuauccguguuauguucgcuuggcucaucaugaauaauacaugguuaaccucucu	21:67587336..67587396:+
X_35349	5	80 +/- 12%	-	376	376	0	0	yes	bta-miR-421_MIMAT0009314_Bos_taurus_miR-421	hsa-miR-421_MIMAT0003339_Homo_sapiens_miR-421	-	-	aucaacagacauuaauugggcgc	ccucauuaaauguuuguugaauga	ccucauuaaauguuuguugaaugaaaaaaugaaucaucaacagacauuaauugggcgc	X:82024090..82024148:+
X_35741	5	80 +/- 12%	-	153	153	0	0	yes	bta-miR-450a_MIMAT0003834_Bos_taurus_miR-450a	hsa-miR-450a-5p_MIMAT0001545_Homo_sapiens_miR-450a-5p	-	-	uuuugcgauguguuccuaauau	auugggaacauuuugcauucau	uuuugcgauguguuccuaauauguaaucuaaauguauugggaacauuuugcauucau	X:18179234..18179291:-
X_35732	5	80 +/- 12%	-	372	372	0	0	yes	bta-miR-19b_MIMAT0004337_Bos_taurus_miR-19b	hsa-miR-19a-3p_MIMAT0000073_Homo_sapiens_miR-19a-3p	-	-	ugugcaaauccaugcaaaacug	guuuugcugguuugcauuucagc	guuuugcugguuugcauuucagcguguggauauauggcugugcaaauccaugcaaaacug	X:17918013..17918073:-
20_14054	5	80 +/- 12%	-	1264	1264	0	0	yes	bta-miR-103_MIMAT0003521_Bos_taurus_miR-103	hsa-miR-103a-3p_MIMAT0000101_Homo_sapiens_miR-103a-3p	-	-	agcagcauuguacagggcuauga	ucggcuucuuuacagugcugccuug	ucggcuucuuuacagugcugccuuguugcauauggaucaagcagcauuguacagggcuauga	20:189860..189922:-
4_28215	5	80 +/- 12%	-	11	11	0	0	yes	bta-miR-182_MIMAT0009244_Bos_taurus_miR-182	hsa-miR-182-5p_MIMAT0000259_Homo_sapiens_miR-182-5p	-	-	uuuggcaaugguagaacucacacu	ugguucuagacuugccaacua	uuuggcaaugguagaacucacacuggugagguaaugggauccggugguucuagacuugccaacua	4:94406721..94406786:-
8_32874	5	80 +/- 12%	-	11	11	0	0	yes	bta-miR-31_MIMAT0003548_Bos_taurus_miR-31	hsa-miR-31-5p_MIMAT0000089_Homo_sapiens_miR-31-5p	-	-	aggcaagaugcuggcauagcug	gcuaugccaacauauugccauc	aggcaagaugcuggcauagcuguugaacugcgaaccugcuaugccaacauauugccauc	8:22534820..22534879:+
8_33157	4.9	76 +/- 10%	-	3198	3177	0	21	yes	bta-miR-24_MIMAT0009250_Bos_taurus_miR-24	hsa-miR-24-3p_MIMAT0000080_Homo_sapiens_miR-24-3p	-	-	uggcucaguucagcaggaac	ugccuacugagcugauaucagu	ugccuacugagcugauaucaguucucauuuuacacacuggcucaguucagcaggaac	8:83010382..83010439:+
27_19636	4.9	76 +/- 10%	-	17	17	0	0	yes	bta-miR-383_MIMAT0009309_Bos_taurus_miR-383	hsa-miR-383-5p_MIMAT0000738_Homo_sapiens_miR-383-5p	-	-	agaucagaaggugauuguggcu	ccacagcacugccuggucaga	agaucagaaggugauuguggcuuuggguggauaucaaucagccacagcacugccuggucaga	27:21315208..21315270:+
16_7945	4.9	76 +/- 10%	-	1875	1875	0	0	yes	bta-miR-181b_MIMAT0003793_Bos_taurus_miR-181b	hsa-miR-181a-5p_MIMAT0000256_Homo_sapiens_miR-181a-5p	-	-	aacauucauugcugucgguggg	cacugaacaaugagugcaac	aacauucauugcugucgguggguugaacuguguggacaagcucacugaacaaugagugcaac	16:79685772..79685834:-
11_2094	4.9	76 +/- 10%	-	1946	1945	0	1	yes	bta-miR-181b_MIMAT0003793_Bos_taurus_miR-181b	hsa-miR-181a-5p_MIMAT0000256_Homo_sapiens_miR-181a-5p	-	-	aacauucauugcugucgguggg	cucacugaucaaugaauguaaac	aacauucauugcugucgguggguuugacuuugaaucaacucacugaucaaugaauguaaac	11:95710640..95710701:+
26_18968	4.9	76 +/- 10%	-	285	285	0	0	yes	bta-miR-146b_MIMAT0009235_Bos_taurus_miR-146b	hsa-miR-146a-5p_MIMAT0000449_Homo_sapiens_miR-146a-5p	-	-	ugagaacugaauuccauaggcugu	gcccuagggacucaguucuggu	ugagaacugaauuccauaggcugugagcucuagcaaaugcccuagggacucaguucuggu	26:22930914..22930974:+
5_29388	4.9	76 +/- 10%	-	2111	2022	0	89	yes	bta-miR-148b_MIMAT0003814_Bos_taurus_miR-148b	hsa-miR-148a-3p_MIMAT0000243_Homo_sapiens_miR-148a-3p	-	-	ucagugcaucacagaacuuugucu	gaaguucuguuauacacucaggcu	gaaguucuguuauacacucaggcuguggcucucugaaagucagugcaucacagaacuuugucu	5:25849776..25849839:-
8_32852	4.9	76 +/- 10%	-	2	1	0	1	yes	bta-miR-873_MIMAT0009377_Bos_taurus_miR-873	hsa-miR-3929_MIMAT0018206_Homo_sapiens_miR-3929	-	-	gaggcugaugaguucccgggaa	ugcaggaacuugugagucucc	ugcaggaacuugugagucuccuauugaacaugaacaggaggcugaugaguucccgggaa	8:15159568..15159627:+
X_35342	4.9	76 +/- 10%	-	21	9	0	12	yes	bta-miR-545-5p_MIMAT0003806_Bos_taurus_miR-545-5p	hsa-miR-3065-5p_MIMAT0015066_Homo_sapiens_miR-3065-5p	-	-	ucaacaaacauuuauugugugccu	ucaguaaauguuuauuggauga	ucaguaaauguuuauuggaugaauaaaugaauggcucaucaacaaacauuuauugugugccu	X:81951396..81951458:+
15_5852	4.8	76 +/- 10%	-	12	12	0	0	yes	bta-miR-34c_MIMAT0003854_Bos_taurus_miR-34c	hsa-miR-34a-5p_MIMAT0000255_Homo_sapiens_miR-34a-5p	-	-	aggcaguguaguuagcugauugc	aaucacuaaccacacggccagg	aggcaguguaguuagcugauugcuaauaauaccaaucacuaaccacacggccagg	15:22135437..22135492:+
X_35730	4.8	76 +/- 10%	-	4883	4883	0	0	yes	bta-miR-92a_MIMAT0009383_Bos_taurus_miR-92a	hsa-miR-25-3p_MIMAT0000081_Homo_sapiens_miR-25-3p	-	-	uauugcacuugucccggccugu	ggguggggauuuguugcacugcu	ggguggggauuuguugcacugcuuguguuauauauaaaguauugcacuugucccggccugu	X:17917862..17917923:-
X_35737	4.7	76 +/- 10%	-	628	626	0	2	yes	bta-miR-450b_MIMAT0024576_Bos_taurus_miR-450b	hsa-miR-450b-5p_MIMAT0004909_Homo_sapiens_miR-450b-5p	-	-	uuuugcaauauguuccugaauau	auugggaacauuuugcaucc	uuuugcaauauguuccugaauauuuaauauaaguauauugggaacauuuugcaucc	X:18178921..18178977:-
21_14817	4.7	76 +/- 10%	-	27	27	0	0	yes	bta-miR-494_MIMAT0009334_Bos_taurus_miR-494	hsa-miR-494-3p_MIMAT0002816_Homo_sapiens_miR-494-3p	-	-	ugaaacauacacgggaaaccucu	agguuauccguguugucuucucu	agguuauccguguugucuucucuuuauuuaugaugaaacauacacgggaaaccucu	21:67569691..67569747:+
4_28398	4.7	76 +/- 10%	-	11	11	0	0	yes	bta-miR-153_MIMAT0009239_Bos_taurus_miR-153	hsa-miR-153-3p_MIMAT0000439_Homo_sapiens_miR-153-3p	-	-	uugcauagucacaaaagugauc	ucauuuuugugauguugcagcu	ucauuuuugugauguugcagcuaguaauaugagcccaguugcauagucacaaaagugauc	4:119541709..119541769:-
X_35728	4.6	76 +/- 10%	-	32	32	0	0	yes	bta-miR-363_MIMAT0003855_Bos_taurus_miR-363	hsa-miR-25-3p_MIMAT0000081_Homo_sapiens_miR-25-3p	-	-	aauugcacgguauccaucugc	ggguggaucacgaugcaauuuu	ggguggaucacgaugcaauuuugauuaguauaauaggagaaaaauugcacgguauccaucugc	X:17917705..17917768:-
19_10702	4.6	76 +/- 10%	-	300	300	0	0	yes	bta-miR-196a_MIMAT0009255_Bos_taurus_miR-196a	hsa-miR-196a-5p_MIMAT0000226_Homo_sapiens_miR-196a-5p	-	-	uagguaguuucauguuguuggg	caacgacauuaaaccacccgac	uagguaguuucauguuguugggccuggauuucugaacacaacgacauuaaaccacccgac	19:38497006..38497066:+
29_21688	4.4	76 +/- 10%	-	6	5	0	1	yes	bta-miR-2408_MIMAT0011966_Bos_taurus_miR-2408	-	-	-	cacgugugugagcucagccggc	gggugggcaggcacacgugugu	gggugggcaggcacacgugugucucagcgccaugcacacgugugugagcucagccggc	29:45520785..45520843:-
9_34581	4.4	76 +/- 10%	-	6	5	0	1	yes	bta-miR-7862_MIMAT0030442_Bos_taurus_miR-7862	-	-	-	cacagcuccaggggacgccguuc	uggugcucccuggagcugagcag	cacagcuccaggggacgccguuccuguccuggacuaugugaguggugcucccuggagcugagcag	9:61455914..61455979:-
2_25280	4.4	76 +/- 10%	-	10	10	0	0	yes	bta-miR-153_MIMAT0009239_Bos_taurus_miR-153	hsa-miR-153-3p_MIMAT0000439_Homo_sapiens_miR-153-3p	-	-	uugcauagucacaaaagugauc	ucauuuuugugaucugcagcu	ucauuuuugugaucugcagcuaguauucucacuccaguugcauagucacaaaagugauc	2:107963036..107963095:-
19_11018	4.3	76 +/- 10%	-	12	7	0	5	yes	bta-miR-6516_MIMAT0030443_Bos_taurus_miR-6516	hsa-miR-6516-5p_MIMAT0030417_Homo_sapiens_miR-6516-5p	-	-	uuugcaguaacaggugugaacauu	aucauguaugauacugcaaaca	uuugcaguaacaggugugaacauucuagcagcaguuugaugaucauguaugauacugcaaaca	19:55419753..55419816:+
19_11156	4.3	76 +/- 10%	-	364	362	0	2	yes	bta-miR-301a_MIMAT0009276_Bos_taurus_miR-301a	hsa-miR-130a-3p_MIMAT0000425_Homo_sapiens_miR-130a-3p	-	-	cagugcaauaguauugucaaagc	gcucugacuuuauugcacuacu	gcucugacuuuauugcacuacuguacuuuacagcuagcagugcaauaguauugucaaagc	19:10349517..10349577:-
7_31497	4.3	76 +/- 10%	-	23	23	0	0	yes	bta-miR-6120-5p_MIMAT0024590_Bos_taurus_miR-6120-5p	hsa-miR-4781-3p_MIMAT0019943_Homo_sapiens_miR-4781-3p	-	-	uauguuggacaacguggauagc	uguucccguuuuucacaugug	uguucccguuuuucacauguguacugauguuugaucauauguuggacaacguggauagc	7:45882307..45882366:+
21_14803	4.2	76 +/- 10%	-	388	388	0	0	yes	bta-miR-380-5p_MIMAT0003803_Bos_taurus_miR-380-5p	hsa-miR-380-3p_MIMAT0000735_Homo_sapiens_miR-380-3p	-	-	uauguaaugugguccacgucu	augguugaccauagaacaugcg	augguugaccauagaacaugcgcugucucuaugucguauguaaugugguccacgucu	21:67564805..67564862:+
12_3515	4.2	76 +/- 10%	-	1149	1149	0	0	yes	bta-miR-15a_MIMAT0004334_Bos_taurus_miR-15a	hsa-miR-15a-5p_MIMAT0000068_Homo_sapiens_miR-15a-5p	-	-	uagcagcacauaaugguuugu	aggccauauugugcugccuca	uagcagcacauaaugguuuguggauuuugaaaaggugcaggccauauugugcugccuca	12:19596356..19596415:-
17_8693	3.8	61 +/- 11%	-	8	7	0	1	no	bta-miR-6520_MIMAT0025538_Bos_taurus_miR-6520	hsa-miR-496_MIMAT0002818_Homo_sapiens_miR-496	-	-	ugaguauugucagagagagcga	cgucucuccgccuguacucagc	ugaguauugucagagagagcgauucugugcccacccugagucgucucuccgccuguacucagc	17:46090330..46090393:-
4_28207	3.8	61 +/- 11%	-	9	9	0	0	yes	bta-miR-592_MIMAT0009353_Bos_taurus_miR-592	hsa-miR-592_MIMAT0003260_Homo_sapiens_miR-592	-	-	uugugucaauaugcgaugaug	ucaucacguggugacgcaaca	uugugucaauaugcgaugaugugugugauggcacagcgucaucacguggugacgcaaca	4:92126825..92126884:-
21_15131	3.5	61 +/- 11%	-	8	8	0	0	yes	bta-miR-211_MIMAT0009263_Bos_taurus_miR-211	hsa-miR-204-5p_MIMAT0000265_Homo_sapiens_miR-204-5p	-	-	uucccuuugucauccuuugccc	gcagggacagcaaaggggugc	uucccuuugucauccuuugcccaggguucugaguggggcagggacagcaaaggggugc	21:28046435..28046493:-
6_31031	3.5	61 +/- 11%	-	5	3	0	2	yes	bta-miR-2448-5p_MIMAT0012025_Bos_taurus_miR-2448-5p	-	-	-	gugguugauuggauccgugggu	cugcggauacaaccaaacacggu	cugcggauacaaccaaacacgguuggagaauauuucacaaucugugguugauuggauccgugggu	6:115567394..115567459:-
3_26153	3.4	61 +/- 11%	-	6	6	0	0	yes	bta-miR-2415-5p_MIMAT0011978_Bos_taurus_miR-2415-5p	hsa-miR-4650-5p_MIMAT0019713_Homo_sapiens_miR-4650-5p	-	-	ccaggccugcuggaccgacgccc	gagucgguccugccggccaggcc	gagucgguccugccggccaggccugcuggacacuccugccggccaggccugcuggaccgacgccc	3:102923773..102923838:+
23_16862	3.3	61 +/- 11%	-	8	8	0	0	yes	bta-miR-2376_MIMAT0011922_Bos_taurus_miR-2376	hsa-miR-3921_MIMAT0018196_Homo_sapiens_miR-3921	-	-	ccucugagaucuugcuaggcgcu	gggcuugggagggucucagaagca	gggcuugggagggucucagaagcaggaacuuuugcuccuuuccucugagaucuugcuaggcgcu	23:7424175..7424239:-
10_1466	3.2	61 +/- 11%	-	10	10	0	0	yes	bta-miR-147_MIMAT0009237_Bos_taurus_miR-147	hsa-miR-147b_MIMAT0004928_Homo_sapiens_miR-147b	-	-	gugugcggaaaugcuucugcua	guggaaacacuucugcacaggc	guggaaacacuucugcacaggcuagauuauggauaccagugugcggaaaugcuucugcua	10:65243387..65243447:-
5_29660	3.1	61 +/- 11%	-	5	4	0	1	yes	bta-miR-2431-5p_MIMAT0012001_Bos_taurus_miR-2431-5p	-	-	-	cacccccacuugcaugacccuga	caggucauauaaguguggaguug	caggucauauaaguguggaguuggcuagacuacugguaaugacacccccacuugcaugacccuga	5:56655700..56655765:-
9_34005	3.1	61 +/- 11%	-	3	1	0	2	yes	bta-miR-6536_MIMAT0025572_Bos_taurus_miR-6536	-	-	-	uuuaaguauacgaugaacugca	caguucaucguauacuuaaagu	uuuaaguauacgaugaacugcagcaugccaggcuucccugcaguucaucguauacuuaaagu	9:39435266..39435328:+
21_14836	2.9	66 +/- 9%	-	65	65	0	0	yes	bta-miR-376a_MIMAT0009946_Bos_taurus_miR-376a	hsa-miR-376a-5p_MIMAT0003386_Homo_sapiens_miR-376a-5p	-	-	guagauucuccuucuaugagu	ucauagaggaaaauccacgu	guagauucuccuucuaugaguacauuauuuacgauuaaucauagaggaaaauccacgu	21:67579443..67579501:+
9_34518	2.8	66 +/- 9%	-	3	1	0	2	yes	bta-miR-6536_MIMAT0025572_Bos_taurus_miR-6536	-	-	-	uuuaaguauacgaugaacugca	caguucaucguauacuuaaagu	uuuaaguauacgaugaacugcagggaagccuggcaugcugcaguucaucguauacuuaaagu	9:39435264..39435326:-
14_5427	2.3	66 +/- 9%	-	215	215	0	0	yes	bta-miR-1839_MIMAT0009968_Bos_taurus_miR-1839	hsa-miR-3927-3p_MIMAT0018202_Homo_sapiens_miR-3927-3p	-	-	aagguagauagaacaggucuugu	augaccuacauaucuaccaaca	aagguagauagaacaggucuuguuugcaaaaugaauucaugaccuacauaucuaccaaca	14:1883851..1883911:-
21_14757	2.2	66 +/- 9%	-	142	142	0	0	yes	bta-miR-665_MIMAT0009363_Bos_taurus_miR-665	-	-	-	accaguaggccgaggccccuc	ggggucuuggccucugccca	ggggucuuggccucugcccaggacucuuucaugaccaguaggccgaggccccuc	21:67423457..67423511:+
8_32816	2.2	66 +/- 9%	-	2	1	0	1	yes	bta-miR-2468_MIMAT0012058_Bos_taurus_miR-2468	-	-	-	caauuuuccauguuccugugcc	auaggaacauggaagauuguc	auaggaacauggaagauugucagucaucaucuauuucugccaauuuuccauguuccugugcc	8:5672122..5672184:+
26_19023	2.2	66 +/- 9%	-	50	50	0	0	yes	bta-miR-6524_MIMAT0025553_Bos_taurus_miR-6524	-	-	-	uuacucugaguaaccuaacu	uuaggccacucagaguaacu	uuaggccacucagaguaacuaucaguaacuaacugguuacucugaguaaccuaacu	26:31733590..31733646:+
2_21873	2.1	66 +/- 9%	-	12	12	0	0	yes	bta-miR-2350_MIMAT0011886_Bos_taurus_miR-2350	-	-	-	cagcuccuguuucucuccucagc	ugggcagaggggcagggggccuggg	ugggcagaggggcagggggccugggugcuggcucucucucagcuccuguuucucuccucagc	2:5398797..5398859:+
24_17471	2	66 +/- 9%	-	30	30	0	0	yes	bta-miR-2285o_MIMAT0025530_Bos_taurus_miR-2285o	-	-	-	aaacccgaacgaacuuuugggc	ccaaaaguucauucgagcuuuucc	ccaaaaguucauucgagcuuuuccuuaauauccuacggaaacccgaacgaacuuuugggc	24:41395921..41395981:+
3_26270	2	66 +/- 9%	-	136	136	0	0	no	bta-miR-149-5p_MIMAT0024570_Bos_taurus_miR-149-5p	hsa-miR-149-5p_MIMAT0000450_Homo_sapiens_miR-149-5p	-	-	ucuggcuccgugucuucacuccc	gagggagggacgggggcugugc	ucuggcuccgugucuucacucccguguguguccaccgagggagggagggacgggggcugugc	3:120467961..120468023:+
3_26790	2	66 +/- 9%	-	71	71	0	0	yes	bta-miR-2285k_MIMAT0024586_Bos_taurus_miR-2285k	-	-	-	aaaaccggaaugaacuuuuuggu	cagaaaguucauucagguuuuuc	cagaaaguucauucagguuuuucuuuaacagcuugcugaaaaaccggaaugaacuuuuuggu	3:53564240..53564302:-
X_35746	2	66 +/- 9%	-	13	13	0	0	yes	bta-miR-503-5p_MIMAT0025557_Bos_taurus_miR-503-5p	-	-	-	gaguauuguuucugcugcccgg	uagcagcgggaacaguacugca	uagcagcgggaacaguacugcagugggcaauuggugaucuggaguauuguuucugcugcccgg	X:18185104..18185167:-
15_6490	2	66 +/- 9%	-	23	23	0	0	yes	bta-miR-2285b_MIMAT0011833_Bos_taurus_miR-2285b	-	-	-	aaaucugagugaacuuuuuggc	cgaaaaguucauuccaguuuuu	cgaaaaguucauuccaguuuuucuguacuaccuuaugggaaaaucugagugaacuuuuuggc	15:39596110..39596172:-
21_14644	1.9	66 +/- 7%	-	447	447	0	0	yes	bta-miR-6522_MIMAT0025540_Bos_taurus_miR-6522	-	-	-	acucggaauuguuuguguaccu	guacacaaacaauuccaaguac	acucggaauuguuuguguaccuguuuucaaauuccaaguacacaaacaauuccaaguac	21:43809627..43809686:+
X_35644	1.9	66 +/- 7%	-	363	362	0	1	yes	bta-miR-2285f_MIMAT0024581_Bos_taurus_miR-2285f	-	-	-	aaaaccugaaugaacuuuuugg	gcaaaaaguuuguucagguuuu	gcaaaaaguuuguucagguuuuuccacaccauauaaugaaaaaaccugaaugaacuuuuugg	X:133931139..133931201:+
13_4170	1.9	66 +/- 7%	-	37	37	0	0	yes	bta-miR-6123_MIMAT0024596_Bos_taurus_miR-6123	-	-	-	ugccaagcccacguucaaagg	uuugagcugggaagggaagc	ugccaagcccacguucaaaggcuguuucuucaaaguuaauggugccgccuuugagcugggaagggaagc	13:58091684..58091753:+
20_14152	1.8	66 +/- 7%	-	78	78	0	0	yes	bta-miR-2285q_MIMAT0025574_Bos_taurus_miR-2285q	-	-	-	aaggaccugaaugaacuuucugg	aaaaaguucauucagguuuucu	aaaaaguucauucagguuuucuguaagauguuagggaaggaccugaaugaacuuucugg	20:13408720..13408779:-
2_25264	1.7	66 +/- 7%	-	12	12	0	0	no	bta-miR-375_MIMAT0009303_Bos_taurus_miR-375	hsa-miR-375_MIMAT0000728_Homo_sapiens_miR-375	-	-	uuuguucguucggcucgcguga	gcgacgagccccucgcacaaacc	gcgacgagccccucgcacaaaccggaccugagcguuuuguucguucggcucgcguga	2:107667523..107667580:-
1_13047	1.7	66 +/- 7%	-	1868	1868	0	0	yes	bta-miR-2284x_MIMAT0017395_Bos_taurus_miR-2284x	-	-	-	ugaaaaguucguucggguuuuu	gaacucaaauaaacuuuuuggc	ugaaaaguucguucggguuuuuccauaagaacucaaauaaacuuuuuggc	1:3607772..3607822:-
21_15247	1.6	66 +/- 7%	-	85	85	0	0	yes	bta-miR-3432a_MIMAT0017396_Bos_taurus_miR-3432a	-	-	-	ugcgggaucuuuaguuguggug	uugcagcuugugggauccaguucc	ugcgggaucuuuaguuguggugugcaaacucucaguugcagcuugugggauccaguucc	21:55746798..55746857:-
21_14513	1.6	66 +/- 7%	-	28	28	0	0	no	bta-miR-9-5p_MIMAT0009389_Bos_taurus_miR-9-5p	hsa-miR-9-5p_MIMAT0000441_Homo_sapiens_miR-9-5p	-	-	ucuuugguuaucuagcuguauga	cggcagcggcgguggcgaaggga	cggcagcggcgguggcgaagggaggcccguuucucucuuugguuaucuagcuguauga	21:21250080..21250138:+
19_10475	1.6	66 +/- 7%	-	71	71	0	0	yes	bta-miR-2336_MIMAT0011869_Bos_taurus_miR-2336	-	-	-	cuaaccguaacuuugaagugcu	cauuucaaagcuaagguuaugg	cauuucaaagcuaagguuauggguggcaauuuaucccuaaccguaacuuugaagugcu	19:22824644..22824702:+
25_18377	1.6	66 +/- 7%	-	1203	1186	0	17	no	bta-miR-339b_MIMAT0012038_Bos_taurus_miR-339b	hsa-miR-339-5p_MIMAT0000764_Homo_sapiens_miR-339-5p	-	-	ucccuguccuccaggagcucacu	cgcuccucgaggccagagccc	ucccuguccuccaggagcucacuugguccggccgugcgcuccucgaggccagagccc	25:42294010..42294067:+
20_13882	1.6	66 +/- 7%	-	2	1	0	1	yes	bta-miR-582_MIMAT0009351_Bos_taurus_miR-582	-	-	-	aaccaguugaacaacugaaccc	uacaguuguucaaccaguuacu	uacaguuguucaaccaguuacuaaucuaccuaauuguaaccaguugaacaacugaaccc	20:19588126..19588185:+
16_7919	1.5	66 +/- 7%	-	4	4	0	0	yes	bta-miR-205_MIMAT0003545_Bos_taurus_miR-205	hsa-miR-205-5p_MIMAT0000266_Homo_sapiens_miR-205-5p	-	-	uccuucauuccaccggagucugu	agauuucaguggagugaaguuca	uccuucauuccaccggagucugucucguacccaaccagauuucaguggagugaaguuca	16:75799969..75800028:-
1_13386	1.5	66 +/- 7%	-	71	71	0	0	yes	bta-miR-2285k_MIMAT0024586_Bos_taurus_miR-2285k	-	-	-	aaaaccggaaugaacuuuuuggc	cuaaaaguucauuuggguuuuuc	cuaaaaguucauuuggguuuuucuauaacaucuugcagaaaaaccggaaugaacuuuuuggc	1:80871208..80871270:-
13_4496	1.5	66 +/- 7%	-	70	70	0	0	yes	bta-miR-2285k_MIMAT0024586_Bos_taurus_miR-2285k	-	-	-	aaaaccggaaugaacuuuuuggc	caaaaaguuaguucagauuuuuc	caaaaaguuaguucagauuuuuccauagcaucucauggaaaaaccggaaugaacuuuuuggc	13:23904425..23904487:-
23_17105	1.5	66 +/- 7%	-	36	36	0	0	no	bta-miR-877_MIMAT0009381_Bos_taurus_miR-877	hsa-miR-877-5p_MIMAT0004949_Homo_sapiens_miR-877-5p	-	-	guagaggagauggcgcaggggac	ccucuucucccuccuccca	guagaggagauggcgcaggggacacgggcuaagacugggggcucccgggaccccccaacauguguccucuucucccuccuccca	23:28203158..28203242:-
19_10586	1.5	66 +/- 7%	-	25	25	0	0	no	bta-miR-744_MIMAT0009369_Bos_taurus_miR-744	hsa-miR-744-5p_MIMAT0004945_Homo_sapiens_miR-744-5p	-	-	ugcggggcuagggcuaacagca	cuguugccacuaaccucaacc	ugcggggcuagggcuaacagcaggcucacugacgguuucccggaaaccacgcacaugcuguugccacuaaccucaacc	19:31333523..31333601:+
18_9646	1.5	66 +/- 7%	-	12662	12650	0	12	no	bta-miR-125a_MIMAT0003538_Bos_taurus_miR-125a	hsa-miR-125b-5p_MIMAT0000423_Homo_sapiens_miR-125b-5p	-	-	ucccugagacccuuuaaccugu	acaggugagguucuugggagcc	ucccugagacccuuuaaccugugaggacguccagggucacaggugagguucuugggagcc	18:58015548..58015608:+
X_35189	1.5	66 +/- 7%	-	4	4	0	0	yes	bta-miR-6526_MIMAT0025556_Bos_taurus_miR-6526	hsa-miR-1914-5p_MIMAT0007889_Homo_sapiens_miR-1914-5p	-	-	uccugugccucgaauggguaug	ugcccguucaggugcaguuca	ugcccguucaggugcaguucacguacaauugguguccugugccucgaauggguaug	X:28508356..28508412:+
25_18435	1.5	66 +/- 7%	-	19	19	0	0	no	bta-miR-1842_MIMAT0036969_Bos_taurus_miR-1842	hsa-miR-8057_MIMAT0030984_Homo_sapiens_miR-8057	-	-	uuggcucugugaggucggcuca	agcaggccugucagggcguugu	uuggcucugugaggucggcucaaggugggucuggauguugagcaggccugucagggcguugu	25:1744659..1744721:-
22_15734	1.5	66 +/- 7%	-	313	271	0	42	no	bta-miR-425-5p_MIMAT0003832_Bos_taurus_miR-425-5p	hsa-miR-425-5p_MIMAT0003393_Homo_sapiens_miR-425-5p	-	-	aaugacacgaucacucccguug	caucgggaaugucguguccgccc	aaugacacgaucacucccguugagugggcacccaagaagccaucgggaaugucguguccgccc	22:51543964..51544027:+
X_35199	1.5	66 +/- 7%	-	4	4	0	0	yes	bta-miR-6526_MIMAT0025556_Bos_taurus_miR-6526	hsa-miR-1914-5p_MIMAT0007889_Homo_sapiens_miR-1914-5p	-	-	uccugugccucgaauggguaug	ugcccauucaggugcaguuca	ugcccauucaggugcaguucacguacaauugguguccugugccucgaauggguaug	X:30319610..30319666:+
X_35417	1.5	66 +/- 7%	-	1460	1451	0	9	yes	bta-miR-502b_MIMAT0009339_Bos_taurus_miR-502b	-	-	-	auccaccugggcaaggauucugaa	uaauucuugcuccccaggugag	uaauucuugcuccccaggugagagugcuuugugaaugcaauccaccugggcaaggauucugaa	X:92897962..92898025:+
21_14823	1.4	66 +/- 7%	-	659	659	0	0	yes	bta-miR-154c_MIMAT0025542_Bos_taurus_miR-154c	-	-	-	agauauugcacgguugaucucu	agguuguccgugauguauuugc	agguuguccgugauguauuugcuuuauuuguggcagauauugcacgguugaucucu	21:67575260..67575316:+
X_35193	1.4	66 +/- 7%	-	4	4	0	0	yes	bta-miR-6526_MIMAT0025556_Bos_taurus_miR-6526	hsa-miR-1914-5p_MIMAT0007889_Homo_sapiens_miR-1914-5p	-	-	uccugugccucgaauggguaug	ugcccauucaggugcaguuca	ugcccauucaggugcaguucauguacaauugguguccugugccucgaauggguaug	X:30286987..30287043:+
X_35782	1.4	66 +/- 7%	-	39	18	0	21	yes	bta-miR-452_MIMAT0009324_Bos_taurus_miR-452	-	-	-	ucagucucaucugcaaagaagu	aacuguuugcagaggaaacuga	aacuguuugcagaggaaacugagacuuuguaacuauaucucagucucaucugcaaagaagu	X:34665634..34665695:-
X_35197	1.4	66 +/- 7%	-	4	4	0	0	yes	bta-miR-6526_MIMAT0025556_Bos_taurus_miR-6526	hsa-miR-1914-5p_MIMAT0007889_Homo_sapiens_miR-1914-5p	-	-	uccugugccucgaauggguaug	ugcccauucaggugcaguuca	ugcccauucaggugcaguucauguacaauugguguccugugccucgaauggguaug	X:30305152..30305208:+
7_32140	1.4	66 +/- 7%	-	3169	3169	0	0	no	bta-miR-23a_MIMAT0003827_Bos_taurus_miR-23a	hsa-miR-23a-3p_MIMAT0000078_Homo_sapiens_miR-23a-3p	-	-	aucacauugccagggauuucc	gguuccuggggaugggauuu	gguuccuggggaugggauuugcugccugucacaaaucacauugccagggauuucc	7:12981977..12982032:-
X_35195	1.4	66 +/- 7%	-	4	4	0	0	yes	bta-miR-6526_MIMAT0025556_Bos_taurus_miR-6526	hsa-miR-1914-5p_MIMAT0007889_Homo_sapiens_miR-1914-5p	-	-	uccugugccucgaauggguaug	ugcccauucaggugcaguuca	ugcccauucaggugcaguucauguacaauugguguccugugccucgaauggguaug	X:30303213..30303269:+
17_8518	1.3	66 +/- 7%	-	49	38	0	11	no	bta-miR-1306_MIMAT0009974_Bos_taurus_miR-1306	hsa-miR-1306-5p_MIMAT0022726_Homo_sapiens_miR-1306-5p	-	-	ccaccuccccugcaaacgucca	uggacguuggcucuggugguga	ccaccuccccugcaaacguccagugaugcagagguaauggacguuggcucuggugguga	17:74987968..74988027:+
3_26032	1.3	66 +/- 7%	-	9586	9586	0	0	yes	bta-miR-101_MIMAT0003520_Bos_taurus_miR-101	-	-	-	guacaguacugugauaacuga	agaagagccgcaccgugccu	guacaguacugugauaacugaaggauggcagccaucuugccuuccaucagaagagccgcaccgugccu	3:80666465..80666533:+
26_19331	1.3	66 +/- 7%	-	3760	3609	0	151	no	bta-miR-1307_MIMAT0009969_Bos_taurus_miR-1307	hsa-miR-1307-5p_MIMAT0022727_Homo_sapiens_miR-1307-5p	-	-	ucgaccggaccucgaccggcu	acucggcguggcgucggucgugg	ucgaccggaccucgaccggcucgucuauauugccaaucgacucggcguggcgucggucgugg	26:24230117..24230179:-
4_28219	1.2	66 +/- 7%	-	4	4	0	0	yes	bta-miR-183_MIMAT0009245_Bos_taurus_miR-183	hsa-miR-183-5p_MIMAT0000261_Homo_sapiens_miR-183-5p	-	-	uauggcacugguagaauucac	gaauuaccgaagggccauaaa	uauggcacugguagaauucacugugaacagucucggucagugaauuaccgaagggccauaaa	4:94411433..94411495:-
21_14813	1.2	66 +/- 7%	-	5	5	0	0	yes	bta-miR-329b_MIMAT0009289_Bos_taurus_miR-329b	hsa-miR-362-3p_MIMAT0004683_Homo_sapiens_miR-362-3p	-	-	aacacaccugguuaaccucuuu	agagguuuucuggguuucuguuuc	agagguuuucuggguuucuguuucuuuaaugaggaugaaacacaccugguuaaccucuuu	21:67566518..67566578:+
5_30166	1.2	66 +/- 7%	-	30	30	0	0	yes	bta-miR-2285o_MIMAT0025530_Bos_taurus_miR-2285o	-	-	-	aaacccgaacgaacuuuugggc	caaaagcucauugggguuuuucc	caaaagcucauugggguuuuuccgucacauacaggaaacccgaacgaacuuuugggc	5:118347312..118347369:-
19_11121	1.2	66 +/- 7%	-	122	122	0	0	no	bta-miR-378d_MIMAT0036972_Bos_taurus_miR-378d	hsa-miR-378a-3p_MIMAT0000732_Homo_sapiens_miR-378a-3p	-	-	ucuggacuuggagucagaagac	cagugugaccccagcccugauc	ucuggacuuggagucagaagaccucagugugaccccagcccugauc	19:8714851..8714897:-
22_15470	1.1	66 +/- 7%	-	3	3	0	0	yes	bta-miR-138_MIMAT0003813_Bos_taurus_miR-138	hsa-miR-138-5p_MIMAT0000430_Homo_sapiens_miR-138-5p	-	-	agcugguguugugaaucaggccg	gcuacuucacaacaccaggguc	agcugguguugugaaucaggccgucgccaaucagagaacggcuacuucacaacaccaggguc	22:14870592..14870654:+
3_25625	1.1	66 +/- 7%	-	28	28	0	0	no	bta-miR-9-5p_MIMAT0009389_Bos_taurus_miR-9-5p	hsa-miR-9-5p_MIMAT0000441_Homo_sapiens_miR-9-5p	-	-	ucuuugguuaucuagcuguauga	aggcggcugcguggaagaggcg	aggcggcugcguggaagaggcggcgacugcagccaggaggcgggguugguuguuaucuuugguuaucuagcuguauga	3:14462384..14462462:+
2_25122	1	66 +/- 7%	-	13	13	0	0	yes	bta-miR-2355-5p_MIMAT0011891_Bos_taurus_miR-2355-5p	-	-	-	auucccagauacaauggaca	uccuugcuguuuggagauaa	auucccagauacaauggacaauaugcuguuauaauuguguggcauuguccuugcuguuuggagauaa	2:95834559..95834626:-
23_16858	1	66 +/- 7%	-	3	3	0	0	yes	bta-miR-219_MIMAT0030444_Bos_taurus_miR-219	hsa-miR-219a-1-3p_MIMAT0004567_Homo_sapiens_miR-219a-1-3p	-	-	agaguugagucuggacgucccg	ugauuguccaaacgcaauucucg	ugauuguccaaacgcaauucucgagucucuagcucuggccgagaguugagucuggacgucccg	23:7335349..7335412:-
8_33452	1	66 +/- 7%	-	9796	9796	0	0	yes	bta-miR-101_MIMAT0003520_Bos_taurus_miR-101	-	-	-	guacaguacugugauaacuga	gguuaucaugguaccgaugcug	gguuaucaugguaccgaugcuguauaucugaaagguacaguacugugauaacuga	8:39940842..39940897:-
21_14829	0.9	63 +/- 6%	-	2	1	0	1	yes	bta-miR-376d_MIMAT0010199_Bos_taurus_miR-376d	-	-	-	guagauuuuccuucuaugauua	aucauagaggaaaauccacau	guagauuuuccuucuaugauuacggguuuggugauuaaucauagaggaaaauccacau	21:67578697..67578755:+
7_32769	0.9	63 +/- 6%	-	3	3	0	0	yes	bta-miR-2465_MIMAT0012053_Bos_taurus_miR-2465	hsa-miR-6807-5p_MIMAT0027514_Homo_sapiens_miR-6807-5p	-	-	uugagccacaguagagccuugg	cuggcucuauuauggcuugaag	uugagccacaguagagccuuggauggugaaaaguuucuggcucuauuauggcuugaag	7:110106830..110106888:-
7_32320	0.9	63 +/- 6%	-	10	10	0	0	yes	bta-miR-2457_MIMAT0012042_Bos_taurus_miR-2457	-	-	-	uugccaacugcagagccgcgcu	cgcggcgcuguucugggaacg	cgcggcgcuguucugggaacgcgcucucaucacccaacguugccaacugcagagccgcgcu	7:23425300..23425361:-
21_14845	0.8	63 +/- 6%	-	58	57	0	1	yes	bta-miR-539_MIMAT0009342_Bos_taurus_miR-539	-	-	-	auacaaggacaauuucuuucuga	ggagaaauuauccuugguguguu	ggagaaauuauccuugguguguucgcuuuauuugggaugaaucauacaaggacaauuucuuucuga	21:67584379..67584445:+
15_6025	0.8	63 +/- 6%	-	9	9	0	0	yes	bta-miR-6518_MIMAT0025536_Bos_taurus_miR-6518	-	-	-	ucacggagaggagaaacugca	caguuucuccucuccgugagc	caguuucuccucuccgugagcgucugccaggcucacggagaggagaaacugca	15:42911519..42911572:+
1_13540	0.8	63 +/- 6%	-	3	3	0	0	yes	bta-miR-551b_MIMAT0009348_Bos_taurus_miR-551b	hsa-miR-551a_MIMAT0003214_Homo_sapiens_miR-551a	-	-	gcgacccauacuugguuuca	aaaucaagcgugggugaga	aaaucaagcgugggugagaccuggugcagaacaggaaggcgacccauacuugguuuca	1:99671710..99671768:-
18_9164	0.7	63 +/- 6%	-	3	3	0	0	yes	bta-miR-138_MIMAT0003813_Bos_taurus_miR-138	hsa-miR-138-5p_MIMAT0000430_Homo_sapiens_miR-138-5p	-	-	agcugguguugugaaucaggccg	gcuauuucacgacaccaggguu	agcugguguugugaaucaggccgacgagcagcgcauccucuuacccggcuauuucacgacaccaggguu	18:24992704..24992773:+
28_20757	0.7	63 +/- 6%	-	2	2	0	0	yes	bta-miR-346_MIMAT0009297_Bos_taurus_miR-346	hsa-miR-346_MIMAT0000773_Homo_sapiens_miR-346	-	-	ugucugcccgcaugccugccucuc	gaggcaggggcugggcuugcagc	ugucugcccgcaugccugccucucuguugcucugaaggaggcaggggcugggcuugcagc	28:41329070..41329130:-
12_3572	0.7	63 +/- 6%	-	29	29	0	0	yes	bta-miR-2285o_MIMAT0025530_Bos_taurus_miR-2285o	-	-	-	aaacccgaacgaacuuuugggc	caaaaugucuauuuggauuuu	caaaaugucuauuuggauuuuuccuuuacguccuauggaaaaaacccgaacgaacuuuugggc	12:32285426..32285489:-
4_28361	0.7	63 +/- 6%	-	2	2	0	0	yes	bta-miR-6525_MIMAT0025554_Bos_taurus_miR-6525	hsa-miR-2110_MIMAT0010133_Homo_sapiens_miR-2110	-	-	cuggggaaagcaggagugag	cguucugcuuuccccacaggca	cuggggaaagcaggagugagggucugcaccccaguaagccucguucugcuuuccccacaggca	4:114451872..114451935:-
26_19001	0.6	63 +/- 6%	-	52	52	0	0	yes	bta-miR-2285k_MIMAT0024586_Bos_taurus_miR-2285k	-	-	-	aaaaccggaaugaacuuuuuga	aaaaauuuguaggaguuuuuc	aaaaauuuguaggaguuuuucauauuauggaaaaccggaaugaacuuuuuga	26:29429659..29429711:+
1_13546	0.6	63 +/- 6%	-	18	18	0	0	yes	bta-miR-2285b_MIMAT0011833_Bos_taurus_miR-2285b	-	-	-	aaaucugagugaacuuuuuggc	caaaauguucugguuuuc	caaaauguucugguuuucccauagaaugcaaaaaucugagugaacuuuuuggc	1:107065365..107065418:-
6_30215	0.5	63 +/- 6%	-	3	3	0	0	yes	bta-miR-302d_MIMAT0009279_Bos_taurus_miR-302d	hsa-miR-302a-3p_MIMAT0000684_Homo_sapiens_miR-302a-3p	-	-	uaagugcuuccauguuuuagu	uuuaacauggaggcacuugcu	uuuaacauggaggcacuugcugugacuucauaaaaaaauaagugcuuccauguuuuagu	6:14163155..14163214:+
19_10701	0.4	63 +/- 6%	-	300	300	0	0	no	bta-miR-196a_MIMAT0009255_Bos_taurus_miR-196a	hsa-miR-196a-5p_MIMAT0000226_Homo_sapiens_miR-196a-5p	-	-	uagguaguuucauguuguuggg	cgugaacuggaacugcugagu	cgugaacuggaacugcugagugaauuagguaguuucauguuguuggg	19:38496981..38497028:+
10_375	0.4	63 +/- 6%	-	2	2	0	0	yes	bta-miR-208a_MIMAT0009261_Bos_taurus_miR-208a	hsa-miR-208a-3p_MIMAT0000241_Homo_sapiens_miR-208a-3p	-	-	auaagacgagcaaaaagcuugu	gagcuuuuggcccggguuauac	gagcuuuuggcccggguuauaccugaugcucacguauaagacgagcaaaaagcuugu	10:21369604..21369661:+
7_32690	0.3	63 +/- 6%	-	28	28	0	0	no	bta-miR-9-5p_MIMAT0009389_Bos_taurus_miR-9-5p	hsa-miR-9-5p_MIMAT0000441_Homo_sapiens_miR-9-5p	-	-	ucuuugguuaucuagcuguauga	ucgcaccuggaguaugggccgaagaag	ucgcaccuggaguaugggccgaagaagacagaggcugugagggaagcgaguuguuaucuuugguuaucuagcuguauga	7:90554725..90554804:-
19_11256	0.3	63 +/- 6%	-	9	9	0	0	yes	bta-miR-2334_MIMAT0011867_Bos_taurus_miR-2334	-	-	-	acagcagccuguguucucaccu	guggaggacaccgacugugacucc	guggaggacaccgacugugacuccuggggacuccggacagcagccuguguucucaccu	19:21433037..21433095:-
26_19147	0.2	63 +/- 6%	-	1	1	0	0	yes	bta-miR-2397-5p_MIMAT0011951_Bos_taurus_miR-2397-5p	hsa-miR-2278_MIMAT0011778_Homo_sapiens_miR-2278	-	-	cagagcaguggcaagaacgc	guucuuaccacuggccugua	guucuuaccacuggccuguaggugacaugauccaaguacagagcaguggcaagaacgc	26:49743774..49743832:+
28_20139	0.2	63 +/- 6%	-	2	2	0	0	yes	bta-miR-2403_MIMAT0011960_Bos_taurus_miR-2403	hsa-miR-425-3p_MIMAT0001343_Homo_sapiens_miR-425-3p	-	-	cucgggaagcuagcuggccuugu	gaggccggccgcuucccagcc	gaggccggccgcuucccagccaggcugaaagggcucgggaagcuagcuggccuugu	28:15505063..15505119:+
15_6194	0.1	63 +/- 6%	-	1	1	0	0	yes	bta-miR-129_MIMAT0009220_Bos_taurus_miR-129	hsa-miR-129-5p_MIMAT0000242_Homo_sapiens_miR-129-5p	-	-	cuuuuugcggucugggcuugcu	ccggaagcccuuaccccaaaaagca	cuuuuugcggucugggcuugcuguacauaacucaauagccggaagcccuuaccccaaaaagca	15:74545199..74545262:+
X_35735	0.1	63 +/- 6%	-	3	3	0	0	yes	bta-miR-106a_MIMAT0003784_Bos_taurus_miR-106a	hsa-miR-17-5p_MIMAT0000070_Homo_sapiens_miR-17-5p	-	-	aaaagugcuuacagugcagguag	acugcaaugcaagcacuucuuac	aaaagugcuuacagugcagguagcuuuuugagaucuacugcaaugcaagcacuucuuac	X:17918536..17918595:-
21_14816	0.1	63 +/- 6%	-	2	2	0	0	yes	bta-miR-329a_MIMAT0009288_Bos_taurus_miR-329a	hsa-miR-329-5p_MIMAT0026555_Homo_sapiens_miR-329-5p	-	-	gagguuuucuaggucucuguuuc	aacacaccugguuaaccuuuu	gagguuuucuaggucucuguuucuuucaugaggaugaaacacaccugguuaaccuuuu	21:67566830..67566888:+
21_14574	0.1	63 +/- 6%	-	12	12	0	0	no	bta-miR-184_MIMAT0009246_Bos_taurus_miR-184	hsa-miR-184_MIMAT0000454_Homo_sapiens_miR-184	-	-	uggacggagaacugauaagggu	cuguguuugugugugucuggg	uggacggagaacugauaaggguaggugauugacgcucacagcuucuggaagcccugagggucaccuguguuugugugugucuggg	21:25913821..25913906:+
6_30211	0.1	63 +/- 6%	-	3	3	0	0	yes	bta-miR-302d_MIMAT0009279_Bos_taurus_miR-302d	hsa-miR-302a-3p_MIMAT0000684_Homo_sapiens_miR-302a-3p	-	-	uaagugcuuccauguuuuaguaga	aacuuuaacaugguaguacuuucu	aacuuuaacaugguaguacuuucugugacuuuugaaauaguaagugcuuccauguuuuaguaga	6:14162443..14162507:+
15_5849	0	63 +/- 6%	-	1	1	0	0	yes	bta-miR-34b_MIMAT0003549_Bos_taurus_miR-34b	hsa-miR-34c-3p_MIMAT0004677_Homo_sapiens_miR-34c-3p	-	-	aaucacuaguuccacugccauca	uaggcaguguaauuagcugauugu	uaggcaguguaauuagcugauuguacucucaugcuuacaaucacuaguuccacugccauca	15:22134736..22134797:+
7_32708	0	63 +/- 6%	-	2	2	0	0	yes	bta-miR-3660_MIMAT0025555_Bos_taurus_miR-3660	hsa-miR-3660_MIMAT0018081_Homo_sapiens_miR-3660	-	-	acugacaggagagcauuuuaau	uaaaaugcuauucugucauugu	uaaaaugcuauucugucauugugauaguucauaugggcacugacaggagagcauuuuaau	7:91916230..91916290:-
4_27592	0	63 +/- 6%	-	1	1	0	0	yes	bta-miR-129_MIMAT0009220_Bos_taurus_miR-129	hsa-miR-129-5p_MIMAT0000242_Homo_sapiens_miR-129-5p	-	-	cuuuuugcggucugggcuugcu	gaagcccuuaccccaaaaagua	cuuuuugcggucugggcuugcuguuccucucuacaguagucaggaagcccuuaccccaaaaagua	4:93220892..93220957:+
21_14859	0	63 +/- 6%	-	3	3	0	0	yes	bta-miR-154a_MIMAT0009240_Bos_taurus_miR-154a	hsa-miR-485-3p_MIMAT0002176_Homo_sapiens_miR-485-3p	-	-	aucauacacgguucaccuauuu	auagguuauccguguagccuuc	auagguuauccguguagccuucgcuuuacuugugacgaaucauacacgguucaccuauuu	21:67598051..67598111:+
23_17028	0	63 +/- 6%	-	1	1	0	0	yes	bta-miR-2285p_MIMAT0025532_Bos_taurus_miR-2285p	hsa-miR-5582-3p_MIMAT0022280_Homo_sapiens_miR-5582-3p	-	-	aaaaacuugagugaacuuuugg	aaaauguuuauuuuuucuguuuuucu	aaaauguuuauuuuuucuguuuuucuguuaagacaugauggaaaaacuugagugaacuuuugg	23:25977843..25977906:-
18_9711	0	63 +/- 6%	-	7	7	0	0	yes	bta-miR-935_MIMAT0009385_Bos_taurus_miR-935	-	-	-	caguuaccgcuuccgcuaccgc	aguggcgggagcggccccucgg	aguggcgggagcggccccucggccauccuccgucugcccaguuaccgcuuccgcuaccgc	18:62098119..62098179:+
13_4726	-0.1	58 +/- 5%	-	1	1	0	0	yes	bta-miR-124b_MIMAT0013774_Bos_taurus_miR-124b	hsa-miR-124-3p_MIMAT0000422_Homo_sapiens_miR-124-3p	-	-	uaaggcacgcggugaaugcc	uguucacagcggaccuugau	uguucacagcggaccuugauuuaaugucuauacaauuaaggcacgcggugaaugcc	13:54827558..54827614:-
4_28217	-0.1	58 +/- 5%	-	1	1	0	0	yes	bta-miR-96_MIMAT0009388_Bos_taurus_miR-96	hsa-miR-96-5p_MIMAT0000095_Homo_sapiens_miR-96-5p	-	-	uuuggcacuagcacauuuuugcu	caaucaugugcagugccaauau	uuuggcacuagcacauuuuugcuugugucucuccgcucugagcaaucaugugcagugccaauau	4:94411208..94411272:-
X_35733	-0.1	58 +/- 5%	-	1	1	0	0	yes	bta-miR-20b_MIMAT0003796_Bos_taurus_miR-20b	hsa-miR-17-5p_MIMAT0000070_Homo_sapiens_miR-17-5p	-	-	caaagugcucacagugcagguagu	uacuguagugugggcacuuccag	caaagugcucacagugcagguaguuuuggcagcgcucuacuguagugugggcacuuccag	X:17918136..17918196:-
X_36050	-0.2	58 +/- 5%	-	1637	1637	0	0	no	bta-miR-98_MIMAT0003809_Bos_taurus_miR-98	hsa-let-7a-5p_MIMAT0000062_Homo_sapiens_let-7a-5p	-	-	ugagguaguaaguuguauuguu	cuagaggacucugcucaug	cuagaggacucugcucaugcuggggugagguaguaaguuguauuguu	X:96382703..96382750:-
15_6191	-0.2	58 +/- 5%	-	1	1	0	0	yes	bta-miR-670_MIMAT0009364_Bos_taurus_miR-670	hsa-miR-670-3p_MIMAT0026640_Homo_sapiens_miR-670-3p	-	-	uuuccucauauucauucaggagug	ucccugaguauauguggugaa	ucccugaguauauguggugaaccggaauuugccugggguuuccucauauucauucaggagug	15:74519302..74519364:+
8_32833	-0.2	58 +/- 5%	-	1	1	0	0	yes	bta-miR-124b_MIMAT0013774_Bos_taurus_miR-124b	hsa-miR-124-3p_MIMAT0000422_Homo_sapiens_miR-124-3p	-	-	uaaggcacgcggugaaugcc	uguucacagcggaccuugau	uguucacagcggaccuugauuuaaauguccauacaauuaaggcacgcggugaaugcc	8:9153394..9153451:+
21_14806	-0.3	58 +/- 5%	-	1	1	0	0	yes	bta-miR-411b_MIMAT0025541_Bos_taurus_miR-411b	hsa-miR-412-5p_MIMAT0026557_Homo_sapiens_miR-412-5p	-	-	uggucgaccauaaaacguacgu	guaugucacaugguccacuaau	uggucgaccauaaaacguacgugugcuuuaugacguaugucacaugguccacuaau	21:67564966..67565022:+
6_30217	-0.3	58 +/- 5%	-	1	1	0	0	yes	bta-miR-367_MIMAT0009299_Bos_taurus_miR-367	hsa-miR-25-3p_MIMAT0000081_Homo_sapiens_miR-25-3p	-	-	aauugcacuuuagcaauggug	cuguugcuaauaugcaacucuguuc	cuguugcuaauaugcaacucuguucaauucaaauuggaauugcacuuuagcaauggug	6:14163280..14163338:+
9_34271	-0.5	58 +/- 5%	-	2	2	0	0	yes	bta-miR-488_MIMAT0009330_Bos_taurus_miR-488	hsa-miR-488-3p_MIMAT0004763_Homo_sapiens_miR-488-3p	-	-	uugaaaggcuguuucuuggucu	acuuugaaacagcauucaggu	acuuugaaacagcauucaggucucaacuuaguugccgucuugaaaggcuguuucuuggucu	9:93098134..93098195:+
21_14870	-0.5	58 +/- 5%	-	7	4	0	3	yes	bta-miR-3957_MIMAT0025548_Bos_taurus_miR-3957	-	-	-	cucggagagugcagcugugggugu	acgcacagcaccucacugagcuc	cucggagagugcagcugugggugucagggucaggcacacgcacagcaccucacugagcuc	21:67602739..67602799:+
14_5235	-0.7	58 +/- 5%	-	1	1	0	0	yes	bta-miR-124b_MIMAT0013774_Bos_taurus_miR-124b	hsa-miR-124-3p_MIMAT0000422_Homo_sapiens_miR-124-3p	-	-	uaaggcacgcggugaaugcc	uguucacagcggaccuugau	uguucacagcggaccuugauuuaaugucauacaauuaaggcacgcggugaaugcc	14:30815434..30815489:+
X_35309	-0.7	58 +/- 5%	-	714	714	0	0	no	bta-miR-361_MIMAT0003830_Bos_taurus_miR-361	hsa-miR-361-5p_MIMAT0000703_Homo_sapiens_miR-361-5p	-	-	uuaucagaaucuccagggguac	acuccauggugauucuucccugg	acuccauggugauucuucccugggauuugggagcuuaucagaaucuccagggguac	X:74328392..74328448:+
6_30313	-0.8	58 +/- 5%	-	20	20	0	0	no	bta-miR-218_MIMAT0003798_Bos_taurus_miR-218	hsa-miR-218-5p_MIMAT0000275_Homo_sapiens_miR-218-5p	-	-	uugugcuugaucuaaccaugu	gugguuauguagcgagauu	gugguuauguagcgagauuuucuguugugcuugaucuaaccaugu	6:41545028..41545073:+
19_11153	-0.9	58 +/- 5%	-	13	13	0	0	no	bta-miR-454_MIMAT0009326_Bos_taurus_miR-454	hsa-miR-130a-3p_MIMAT0000425_Homo_sapiens_miR-130a-3p	-	-	uagugcaauauugcuuauagggu	acaaugggcauguugcagaaac	uagugcaauauugcuuauaggguuuugguguuugggaagaacaaugggcauguugcagaaac	19:10339834..10339896:-
16_7288	-1	58 +/- 5%	-	1	1	0	0	yes	bta-miR-29e_MIMAT0009953_Bos_taurus_miR-29e	hsa-miR-29b-1-5p_MIMAT0004514_Homo_sapiens_miR-29b-1-5p	-	-	gcugguuucacaugguggcuuaga	uagcaucauuugaaaucagugu	gcugguuucacaugguggcuuagauuuuuccaucuuuguaucuagcaucauuugaaaucagugu	16:77562007..77562071:+
21_14807	-1	58 +/- 5%	-	8	8	0	0	no	bta-miR-1197_MIMAT0009966_Bos_taurus_miR-1197	hsa-miR-1197_MIMAT0005955_Homo_sapiens_miR-1197	-	-	uaggacacauggucuacuucu	acgcgguugaccaugguguguacg	acgcgguugaccaugguguguacgcuuuauuuaugacguaggacacauggucuacuucu	21:67565315..67565374:+
22_15493	-1.1	0 +/- 0%	-	6	6	0	0	yes	bta-miR-2368-5p_MIMAT0011911_Bos_taurus_miR-2368-5p	-	-	-	cagacugucagaccaccucugc	agaggguggccugguaucuggu	agaggguggccugguaucuggucuuaguauuugacagacugucagaccaccucugc	22:15881975..15882031:+
21_14809	-1.2	0 +/- 0%	-	6	6	0	0	yes	bta-miR-323_MIMAT0009284_Bos_taurus_miR-323	-	-	-	gcacauuacacggucgaccucu	aggugguccguggcgcguucgc	aggugguccguggcgcguucgcuuuauuuauggcgcacauuacacggucgaccucu	21:67565482..67565538:+
5_29268	-1.5	0 +/- 0%	-	6	6	0	0	no	bta-miR-2443_MIMAT0012018_Bos_taurus_miR-2443	hsa-miR-3616-3p_MIMAT0017996_Homo_sapiens_miR-3616-3p	-	-	ugagggcaggaccguaugagg	ucagccggcccuucccucccc	ugagggcaggaccguaugagguguccaaggaaggcuccacucagccggcccuucccucccc	5:117119647..117119708:+
5_28847	-1.5	0 +/- 0%	-	5	5	0	0	yes	bta-miR-2435_MIMAT0012007_Bos_taurus_miR-2435	-	-	-	aaaacucgaaugaacucuuuggc	caaaaagaucauuuggguuuuuc	caaaaagaucauuuggguuuuucugaugauguuauggaaaacucgaaugaacucuuuggc	5:68192488..68192548:+
8_33606	-1.6	0 +/- 0%	-	5	5	0	0	yes	bta-miR-2474_MIMAT0012065_Bos_taurus_miR-2474	-	-	-	uaccgggccagcuggaaggaga	uccuccagccuggcccgggagggg	uccuccagccuggcccgggagggguccgccuaccgggccagcuggaaggaga	8:62600141..62600193:-
29_20925	-1.8	0 +/- 0%	-	5	5	0	0	yes	bta-miR-2285r_MIMAT0025575_Bos_taurus_miR-2285r	-	-	-	agaaaccuggaugaacuuuuugg	aaaagcucauuuggguuuuucc	aaaagcucauuuggguuuuuccguaagauguuaugaagaaaccuggaugaacuuuuugg	29:29085625..29085684:+
23_17172	-2	0 +/- 0%	-	3	2	0	1	no	bta-miR-7857_MIMAT0030432_Bos_taurus_miR-7857	-	-	-	auagccaguuggggaagaaugcu	auuguucuccaaccuggcucuuua	auagccaguuggggaagaaugcuguuaccuuagagagaagcuggauuguucuccaaccuggcucuuua	23:30899896..30899964:-
X_35708	-2.2	0 +/- 0%	-	4	3	0	1	yes	bta-miR-2483-5p_MIMAT0012075_Bos_taurus_miR-2483-5p	-	-	-	cgucaaccauccagcuguuu	aaacaucugguugguugagagaa	cgucaaccauccagcuguuugaggugaugcaaacaaacaucugguugguugagagaa	X:9189815..9189872:-
5_29667	-2.5	0 +/- 0%	-	2	2	0	0	yes	bta-miR-2432_MIMAT0012004_Bos_taurus_miR-2432	-	-	-	ucggucuaugaccucuaagucu	gcuuagaggucauagaccaaga	ucggucuaugaccucuaagucuagaaccccucugauucaggauucucugagucaggauucuaggcuuagaggucauagaccaaga	5:57337554..57337639:-
21_14811	-2.9	0 +/- 0%	-	5	5	0	0	no	bta-miR-758_MIMAT0009370_Bos_taurus_miR-758	hsa-miR-758-3p_MIMAT0003879_Homo_sapiens_miR-758-3p	-	-	uuugugaccugguccacuaacc	augguugaccagagagcacacg	augguugaccagagagcacacgcuuuauuugugccguuugugaccugguccacuaacc	21:67565780..67565838:+
12_3160	-3.1	20 +/- 3%	-	1	1	0	0	yes	bta-miR-2300b-3p_MIMAT0011810_Bos_taurus_miR-2300b-3p	-	-	-	uuagcuaguuuugccucccugc	agggagacaaaacuagcugagg	uuagcuaguuuugccucccugcuuaugaucacacacagggagacaaaacuagcugagg	12:31820745..31820803:+
18_9163	-3.1	20 +/- 3%	-	3	3	0	0	no	bta-miR-138_MIMAT0003813_Bos_taurus_miR-138	hsa-miR-138-5p_MIMAT0000430_Homo_sapiens_miR-138-5p	-	-	agcugguguugugaaucaggccg	gccucggagcaccagccag	gccucggagcaccagccagaggaggaagcgcgcccgaguucugguaucguugcugcagcugguguugugaaucaggccg	18:24992648..24992727:+
21_14758	-3.1	20 +/- 3%	-	142	142	0	0	no	bta-miR-665_MIMAT0009363_Bos_taurus_miR-665	-	-	-	accaguaggccgaggccccuc	ggcggcugcuuacucucccuca	accaguaggccgaggccccucacaggcggcugcuuacucucccuca	21:67423490..67423536:+
19_10417	-3.1	20 +/- 3%	-	3	3	0	0	yes	bta-miR-2332_MIMAT0011865_Bos_taurus_miR-2332	-	-	-	gguuuaaggucuuggagacaaag	cagcuccagcaccacgugacuga	cagcuccagcaccacgugacugacugccuggaggcucucgguuuaaggucuuggagacaaag	19:18581965..18582027:+
10_1038	-3.1	20 +/- 3%	-	2	1	0	1	yes	bta-miR-2285v_MIMAT0025579_Bos_taurus_miR-2285v	-	-	-	agaaaguucauuuggguuuu	agaaccggaacgaacuuuuug	agaaaguucauuuggguuuuucauuaccauggcaugggagaaccggaacgaacuuuuug	10:9079861..9079920:-
21_15248	-3.2	20 +/- 3%	-	85	85	0	0	no	bta-miR-3432a_MIMAT0017396_Bos_taurus_miR-3432a	-	-	-	ugcgggaucuuuaguuguggug	cagcaucuucgaucuuugucau	cagcaucuucgaucuuugucauggugugcgggaucuuuaguuguggug	21:55746835..55746883:-
21_14856	-3.2	20 +/- 3%	-	2	2	0	0	yes	bta-miR-134_MIMAT0009227_Bos_taurus_miR-134	-	-	-	ugugugacugguugaccaga	ugggccaccuagucaccaacc	ugugugacugguugaccagaguggccagcacucgguucacccucugggccaccuagucaccaacc	21:67593261..67593326:+
23_16691	-3.3	20 +/- 3%	-	2	2	0	0	no	bta-miR-2403_MIMAT0011960_Bos_taurus_miR-2403	hsa-miR-425-3p_MIMAT0001343_Homo_sapiens_miR-425-3p	-	-	cucgggaagcuagcuggccuugu	cugcgccggccgcuucccagcc	cugcgccggccgcuucccagccaggcugaaaaggcucgggaagcuagcuggccuugu	23:31206253..31206310:+
18_9253	-3.4	20 +/- 3%	-	2	2	0	0	no	bta-miR-2328-5p_MIMAT0011857_Bos_taurus_miR-2328-5p	hsa-miR-6887-3p_MIMAT0027675_Homo_sapiens_miR-6887-3p	-	-	cccccucccuuggucgccggcuguu	cauccgggaccaggcugaggaugca	cauccgggaccaggcugaggaugcaggggcuccucgcccccucccuuggucgccggcuguu	18:39351730..39351791:+
18_9431	-3.4	20 +/- 3%	-	1	1	0	0	yes	bta-miR-2329-5p_MIMAT0011860_Bos_taurus_miR-2329-5p	-	-	-	ugaucugaucugugaugugagc	ucacaucacagaucagauccug	ucacaucacagaucagauccuggauaugaucugaucugugaugugagc	18:48594029..48594077:+
16_7290	-3.4	20 +/- 3%	-	284	284	0	0	no	bta-miR-29d-5p_MIMAT0026919_Bos_taurus_miR-29d-5p	-	-	-	accgauuucuccugguguucaga	ugucuagcaccauuugaaaucgauua	accgauuucuccugguguucagagucuguuuuugucuagcaccauuugaaaucgauua	16:77562554..77562612:+
26_19105	-3.5	20 +/- 3%	-	1	1	0	0	yes	bta-miR-2396_MIMAT0011949_Bos_taurus_miR-2396	-	-	-	ucaugcacuggggucuugaugg	aucgagagcccagugacuggga	aucgagagcccagugacugggaguaacagugcuucucaugcacuggggucuugaugg	26:42482655..42482712:+
28_20140	-3.5	20 +/- 3%	-	2	2	0	0	no	bta-miR-2403_MIMAT0011960_Bos_taurus_miR-2403	hsa-miR-425-3p_MIMAT0001343_Homo_sapiens_miR-425-3p	-	-	cucgggaagcuagcuggccuugu	cuggccccagcuacccucgccgagcc	cucgggaagcuagcuggccuuguuggcccuuaaaucgcacacuggauggccuggccccagcuacccucgccgagcc	28:15505096..15505172:+
22_15667	-3.5	20 +/- 3%	-	1	1	0	0	yes	bta-miR-135a_MIMAT0009228_Bos_taurus_miR-135a	-	-	-	auauagggauuggagccguggcg	cuauggcuuuuuauuccuauguga	cuauggcuuuuuauuccuaugugauucuacugcucacucauauagggauuggagccguggcg	22:49142042..49142104:+
23_16692	-3.5	20 +/- 3%	-	2	2	0	0	no	bta-miR-2403_MIMAT0011960_Bos_taurus_miR-2403	hsa-miR-425-3p_MIMAT0001343_Homo_sapiens_miR-425-3p	-	-	cucgggaagcuagcuggccuugu	cuggccccagcuacccucgccgagcc	cucgggaagcuagcuggccuuguuggcccuuaaaucgcacacuggauggccuggccccagcuacccucgccgagcc	23:31206287..31206363:+
25_18437	-3.6	20 +/- 3%	-	1	1	0	0	yes	bta-miR-2382-5p_MIMAT0011930_Bos_taurus_miR-2382-5p	-	-	-	aggggagugccugggaagcugu	uacuuccuggugccucgccccac	aggggagugccugggaagcuguuccuuuuggccgacuacuuccuggugccucgccccac	25:1744914..1744973:-
15_6484	-3.6	20 +/- 3%	-	1	1	0	0	yes	bta-miR-2284t-5p_MIMAT0011831_Bos_taurus_miR-2284t-5p	-	-	-	aaacucgaaugaauguuuuggcc	ccgaaacauucacucggguuuuu	ccgaaacauucacucggguuuuuccauagcaucuuaacagaaaaacucgaaugaauguuuuggcc	15:39162247..39162312:-
19_11902	-3.6	20 +/- 3%	-	1	1	0	0	yes	bta-miR-2339_MIMAT0011873_Bos_taurus_miR-2339	-	-	-	ucacuggaccuagcagagcu	cuccugcugcccagucugagg	cuccugcugcccagucugaggucugcacucuuugccucacuggaccuagcagagcu	19:31973547..31973603:-
19_10940	-3.6	20 +/- 3%	-	1	1	0	0	yes	bta-miR-2346_MIMAT0011881_Bos_taurus_miR-2346	-	-	-	acugaugugaaggugguuuggcc	ccaugccaccuuuacuccugagc	acugaugugaaggugguuuggccuugauugugccaugccaccuuuacuccugagc	19:51516023..51516078:+
26_19205	-3.6	20 +/- 3%	-	2	2	0	0	no	bta-miR-2403_MIMAT0011960_Bos_taurus_miR-2403	hsa-miR-425-3p_MIMAT0001343_Homo_sapiens_miR-425-3p	-	-	cucgggaagcuagcuggccuugu	cuggccccagcuacccucgccgagcc	cucgggaagcuagcuggccuuguuggcccuuaaaucgcacacuggauggccuggccccagcuacccucgccgagcc	26:12253056..12253132:-
8_33115	-3.6	20 +/- 3%	-	1	1	0	0	yes	bta-miR-2285ae_MIMAT0030448_Bos_taurus_miR-2285ae	-	-	-	aaacuugaacggacuuuuuggc	cagaaaguucauuuagguuuuu	cagaaaguucauuuagguuuuucuauaggaugcuguggaaaaacuugaacggacuuuuuggc	8:73610955..73611017:+
25_18734	-3.6	20 +/- 3%	-	1	1	0	0	no	bta-miR-2387_MIMAT0011939_Bos_taurus_miR-2387	hsa-miR-3158-5p_MIMAT0019211_Homo_sapiens_miR-3158-5p	-	-	ccugcagacccggccuuggca	ggaaggccuggcuuugcagcgu	ggaaggccuggcuuugcagcguggacuggacccugcagacccggccuuggca	25:33439524..33439576:-
2_25331	-3.7	20 +/- 3%	-	4	4	0	0	yes	bta-miR-2284m_MIMAT0011976_Bos_taurus_miR-2284m	-	-	-	gaaaaguuuguucggguuuuc	uuacccaucaaaugaacuuuucag	gaaaaguuuguucggguuuuccagaggguguuacccaucaaaugaacuuuucag	2:118290683..118290737:-
14_5009	-3.7	20 +/- 3%	-	1	1	0	0	yes	bta-miR-2308_MIMAT0011820_Bos_taurus_miR-2308	-	-	-	uugggcuugcagcagagaguaa	aguccucugcuaaagcccaccu	aguccucugcuaaagcccaccugugcucccgccuggaaaguugggcuugcagcagagaguaa	14:1566935..1566997:+
16_6841	-3.7	20 +/- 3%	-	2	2	0	0	no	bta-miR-2403_MIMAT0011960_Bos_taurus_miR-2403	hsa-miR-425-3p_MIMAT0001343_Homo_sapiens_miR-425-3p	-	-	cucgggaagcuagcuggccuugu	agggcugugccugccgcuucccaccca	agggcugugccugccgcuucccacccaagcugaaagggcucgggaagcuagcuggccuugu	16:8241144..8241205:+
16_6842	-3.7	20 +/- 3%	-	2	2	0	0	no	bta-miR-2403_MIMAT0011960_Bos_taurus_miR-2403	hsa-miR-425-3p_MIMAT0001343_Homo_sapiens_miR-425-3p	-	-	cucgggaagcuagcuggccuugu	cuggccggagcuacccucgccgagcc	cucgggaagcuagcuggccuuguuggcccuuaaaucgcacacuggauggccuggccggagcuacccucgccgagcc	16:8241182..8241258:+
17_8935	-3.8	20 +/- 3%	-	1	1	0	0	yes	bta-miR-2323_MIMAT0011852_Bos_taurus_miR-2323	-	-	-	ugaccugaucaugcuuacugagc	ucaggaagcaggucagcuggcc	ugaccugaucaugcuuacugagcaguccaugugcuugcucccucaggaagcaggucagcuggcc	17:73635824..73635888:-
20_14107	-3.9	20 +/- 3%	-	2	2	0	0	yes	bta-miR-7858_MIMAT0030433_Bos_taurus_miR-7858	-	-	-	uaggauuuggaaagauugcu	caauucuucaaaaucuuagc	uaggauuuggaaagauugcuuugaauuuguagaucaacgcaauucuucaaaaucuuagc	20:10187789..10187848:-
22_16132	-3.9	20 +/- 3%	-	1	1	0	0	yes	bta-miR-2370-5p_MIMAT0011914_Bos_taurus_miR-2370-5p	-	-	-	uaagcaacuuuccuuucuccacc	ugggaaaaugaaaguugguuaug	ugggaaaaugaaaguugguuaugacccuccuccccauaagcaacuuuccuuucuccacc	22:43741304..43741363:-
29_21682	-3.9	20 +/- 3%	-	1	1	0	0	yes	bta-miR-7864_MIMAT0030449_Bos_taurus_miR-7864	-	-	-	cuuccucuuccgguuggcag	gcugacuuugaagguggaagca	gcugacuuugaagguggaagcacggugcuaacaucugcuuccucuuccgguuggcag	29:45367350..45367407:-
16_7289	-4	20 +/- 3%	-	284	284	0	0	no	bta-miR-29d-5p_MIMAT0026919_Bos_taurus_miR-29d-5p	-	-	-	accgauuucuccugguguucaga	ugagcaccaccggacccaucucuua	ugagcaccaccggacccaucucuuacacaggcugaccgauuucuccugguguucaga	16:77562520..77562577:+
X_35729	-4.2	6 +/- 3%	-	4883	4883	0	0	no	bta-miR-92a_MIMAT0009383_Bos_taurus_miR-92a	hsa-miR-25-3p_MIMAT0000081_Homo_sapiens_miR-25-3p	-	-	uauugcacuugucccggccugu	agguuguaaguucugauacu	uauugcacuugucccggccuguggaagaaaugaggaauuuaucaucuucuuuuaauguuuaaagguuguaaguucugauacu	X:17917802..17917884:-
7_32543	-4.6	6 +/- 3%	-	7	3	0	4	no	bta-miR-2460_MIMAT0012045_Bos_taurus_miR-2460	-	-	-	caggcaccagcagcucugcaag	cuuggagcucuugaggccuggc	cuuggagcucuugaggccuggcaugugguuaccuuguacccaggcaccagcagcucugcaag	7:55523568..55523630:-
8_32807	-4.8	6 +/- 3%	-	6	6	0	0	no	bta-miR-2466-5p_MIMAT0012054_Bos_taurus_miR-2466-5p	-	-	-	acgcagccccuccgucugacucagg	ugaguccgguggggcagugugu	ugaguccgguggggcaguguguaccaguaggugacgcagccccuccgucugacucagg	8:907842..907900:+
9_34486	-4.9	6 +/- 3%	-	15	15	0	0	no	bta-miR-2478_MIMAT0012070_Bos_taurus_miR-2478	-	-	-	uuguaucccacuucugacacca	ggucgguggugagcaagc	ggucgguggugagcaagcagagacuacauagguugccuuguaucccacuucugacacca	9:28046291..28046350:-
15_6425	-5.1	0 +/- 0%	-	2	2	0	0	yes	bta-miR-2284j_MIMAT0011827_Bos_taurus_miR-2284j	-	-	-	cgaaaaguucguucagguuuuc	auaacccagacaaacuguuuggc	cgaaaaguucguucagguuuuccaaguuacagaauaacccagacaaacuguuuggc	15:32050816..32050872:-
5_29874	-5.1	0 +/- 0%	-	5	5	0	0	no	bta-miR-2436-5p_MIMAT0012008_Bos_taurus_miR-2436-5p	-	-	-	cccgcccgaccgccucgcccaa	gcggcgcagcugucgggagggcg	gcggcgcagcugucgggagggcgcguccccguccccguccccgcccgaccgccucgcccaa	5:84244505..84244566:-
19_10946	-5.5	0 +/- 0%	-	1	1	0	0	no	bta-miR-2347_MIMAT0011882_Bos_taurus_miR-2347	hsa-miR-2467-3p_MIMAT0019953_Homo_sapiens_miR-2467-3p	-	-	ugcagaggaacaaggcugaaccc	ugacagcccugugcucuccacagc	ugcagaggaacaaggcugaacccccaacacgaggaugacagcccugugcucuccacagc	19:51593973..51594032:+
3_26454	-5.5	0 +/- 0%	-	6	4	0	2	no	bta-miR-2411-5p_MIMAT0011972_Bos_taurus_miR-2411-5p	-	-	-	uggagugacugucagaugcagcca	ugaacugucuuacucccacauccu	uggagugacugucagaugcagccagcagaauaagugguuuggcugaacugucuuacucccacauccu	3:16327516..16327583:-
27_19891	-6.7	0 +/- 0%	-	2	2	0	0	no	bta-miR-2398_MIMAT0011953_Bos_taurus_miR-2398	-	-	-	aucuagggacgcgucggcaacu	uugccuccccgccccucuugc	aucuagggacgcgucggcaacugcaggacccccugguugccuccccgccccucuugc	27:18417512..18417569:-
16_7271	-6.8	0 +/- 0%	-	3	3	0	0	no	bta-miR-6121-5p_MIMAT0024592_Bos_taurus_miR-6121-5p	-	-	-	gccggaugauggacacugagg	ucggagcgcccucgccagacac	ucggagcgcccucgccagacaccccugccggaugauggacacugagg	16:77111726..77111773:+
14_5729	-6.9	0 +/- 0%	-	1	1	0	0	yes	bta-miR-2311_MIMAT0011826_Bos_taurus_miR-2311	-	-	-	acugaaacugugcucguggugu	agcacgugggcuaguuucagaca	acugaaacugugcucguggugugugcuguacagcacgugggcuaguuucagaca	14:78968456..78968510:-
25_18376	-7.1	0 +/- 0%	-	1	1	0	0	no	bta-miR-2389_MIMAT0011942_Bos_taurus_miR-2389	-	-	-	gaggggacucgggagucggagc	cccggccgccgcguccccgcgc	gaggggacucgggagucggagcggagaaccagcccccggccgccgcguccccgcgc	25:42282762..42282818:+
18_9717	-7.1	0 +/- 0%	-	1	1	0	0	no	bta-miR-7865_MIMAT0030450_Bos_taurus_miR-7865	-	-	-	cugacugccgccccccgcagg	ugcgggcagggagggcaggggaggg	ugcgggcagggagggcaggggagggaggcugugugcaggccugcccugacugccgccccccgcagg	18:62671131..62671197:+
X_35411	-7.2	0 +/- 0%	-	1893	1893	0	0	no	bta-miR-532_MIMAT0003848_Bos_taurus_miR-532	hsa-miR-532-5p_MIMAT0002888_Homo_sapiens_miR-532-5p	-	-	caugccuugaguguaggaccgu	guccugacuugcuuucu	guccugacuugcuuucucucuuacaugccuugaguguaggaccgu	X:92886495..92886540:+
10_530	-7.4	0 +/- 0%	-	1	1	0	0	no	bta-miR-6517_MIMAT0025528_Bos_taurus_miR-6517	-	-	-	ucaggguccgugagcuccucggc	cggaacuccggguccuggaa	ucaggguccgugagcuccucggcguacucggagaacauucgccggaacuccggguccuggaa	10:42712644..42712706:+
6_30916	-7.5	0 +/- 0%	-	1	1	0	0	no	bta-miR-2447_MIMAT0012024_Bos_taurus_miR-2447	-	-	-	cugggaaccgguuuggcugc	cgccuugucggccccgggu	cgccuugucggccccggguuucugggaaccgguuuggcugc	6:99588411..99588452:-
6_30915	-8.5	0 +/- 0%	-	1	1	0	0	no	bta-miR-2447_MIMAT0012024_Bos_taurus_miR-2447	-	-	-	cugggaaccgguuuggcugc	agccccuccuuuucccugcu	cugggaaccgguuuggcugcugugucauuuuguaccagccccuccuuuucccugcu	6:99588375..99588431:-
17_8936	-9	0 +/- 0%	-	1	1	0	0	no	bta-miR-2323_MIMAT0011852_Bos_taurus_miR-2323	-	-	-	ugaccugaucaugcuuacugagc	uuugaagcuugccacagggaagg	uuugaagcuugccacagggaagggcggccugaccugaucaugcuuacugagc	17:73635865..73635917:-
5_28848	-9.5	0 +/- 0%	-	5	5	0	0	no	bta-miR-2435_MIMAT0012007_Bos_taurus_miR-2435	-	-	-	aaaacucgaaugaacucuuuggc	cagagagucaucagcauguucc	aaaacucgaaugaacucuuuggcugacucaguauuauguuuagcaucagagagucaucagcauguucc	5:68192525..68192593:+
22_15368	-11.8	0.00 +/- 0.00	-	2	2	0	0	no	bta-miR-7857_MIMAT0030432_Bos_taurus_miR-7857	-	-	-	auagccaguuggggaagaaugcu	caugcucuaccuacgcauuuggcgaagc	auagccaguuggggaagaaugcuguuagcuuaacgaaauacaaauugaaaggaucagacagcaugcucuaccuacgcauuuggcgaagc	22:2381403..2381492:+
6_30212	-14.5	0.00 +/- 0.00	-	3	3	0	0	no	bta-miR-302d_MIMAT0009279_Bos_taurus_miR-302d	hsa-miR-302a-3p_MIMAT0000684_Homo_sapiens_miR-302a-3p	-	-	uaagugcuuccauguuuuaguaga	uauaauuuaucgaagcuaaaagg	uaagugcuuccauguuuuaguagaagugaauccaaauuaugccccuggauacaagauggcaacuuuuauaauuuaucgaagcuaaaagg	6:14162483..14162572:+

## Sheet: Liver
An integrative RNAm-miRNA transcriptome analysis indicates regulatory networks for residual feed intake in Nelore cattle
PSNOliveira et al.
mature miRBase miRNAs detected by miRDeep2
tag id	miRDeep2 score	estimated probability that the miRNA is a true positive	rfam alert	total read count	mature read count	loop read count	star read count	significant randfold p-value	mature miRBase miRNA	example miRBase miRNA with the same seed	UCSC browser	NCBI blastn	consensus mature sequence	consensus star sequence	consensus precursor sequence	precursor coordinate
29_8634	268046	86 +/- 11%	-	525752	525629	1	122	yes	bta-miR-192_MIMAT0003820_Bos_taurus_miR-192	hsa-miR-192-5p_MIMAT0000222_Homo_sapiens_miR-192-5p	-	-	cugaccuaugaauugacagcc	cugccaauuccauaggucacagg	cugaccuaugaauugacagccagugcucuuguguccccucuggcugccaauuccauaggucacagg	29:43731678..43731744:+
19_4680	181933	86 +/- 11%	-	356846	356692	0	154	yes	bta-miR-22-5p_MIMAT0003826_Bos_taurus_miR-22-5p	hsa-miR-22-3p_MIMAT0000077_Homo_sapiens_miR-22-3p	-	-	aagcugccaguugaagaacugu	aguucuucaguggcaagcuuu	aguucuucaguggcaagcuuuauguccugacccagcuaaagcugccaguugaagaacugu	19:23382445..23382505:-
7_12193	181846	86 +/- 11%	-	356674	356614	0	60	yes	bta-miR-143_MIMAT0009233_Bos_taurus_miR-143	hsa-miR-143-3p_MIMAT0000435_Homo_sapiens_miR-143-3p	-	-	ugagaugaagcacuguagcu	ggugcagugcugcaucucugguca	ggugcagugcugcaucucuggucaguugggagucugagaugaagcacuguagcu	7:62809324..62809378:+
4_10341	130358	86 +/- 11%	-	255684	253555	0	2129	yes	bta-miR-148a_MIMAT0003522_Bos_taurus_miR-148a	hsa-miR-148a-3p_MIMAT0000243_Homo_sapiens_miR-148a-3p	-	-	ucagugcacuacagaacuuugu	aaaguucugagacacuccgacu	aaaguucugagacacuccgacucugaauaugauagaagucagugcacuacagaacuuugu	4:70414255..70414315:+
5_10766	109849	86 +/- 11%	-	215455	215438	0	17	yes	bta-miR-26a_MIMAT0003516_Bos_taurus_miR-26a	hsa-miR-26a-5p_MIMAT0000082_Homo_sapiens_miR-26a-5p	-	-	uucaaguaauccaggauaggcu	ccuauucuugauuacuuguuuc	uucaaguaauccaggauaggcuguuuccaucugugaggccuauucuugauuacuuguuuc	5:55977935..55977995:+
22_6394	109749	86 +/- 11%	-	215258	215251	0	7	yes	bta-miR-26a_MIMAT0003516_Bos_taurus_miR-26a	hsa-miR-26a-5p_MIMAT0000082_Homo_sapiens_miR-26a-5p	-	-	uucaaguaauccaggauaggcu	ccuauucucgguuacuugcacg	uucaaguaauccaggauaggcugugcaggucccaaggggccuauucucgguuacuugcacg	22:11457914..11457975:+
8_12703	59411.1	86 +/- 11%	-	116523	116471	0	52	yes	bta-miR-27b_MIMAT0003546_Bos_taurus_miR-27b	hsa-miR-27a-3p_MIMAT0000084_Homo_sapiens_miR-27a-3p	-	-	uucacaguggcuaaguucug	agagcuuagcugauuggugaac	agagcuuagcugauuggugaacagugacugguuuccgcuuuguucacaguggcuaaguucug	8:83009840..83009902:+
11_806	38394.9	86 +/- 11%	-	75301	63254	0	12047	yes	bta-miR-126-5p_MIMAT0004328_Bos_taurus_miR-126-5p	hsa-miR-126-5p_MIMAT0000444_Homo_sapiens_miR-126-5p	-	-	cauuauuacuuuugguacgcg	ucguaccgugaguaauaaugcg	cauuauuacuuuugguacgcgcugugacacuucaaacucguaccgugaguaauaaugcg	11:104131416..104131475:+
8_12716	34689.2	86 +/- 11%	-	68032	67967	0	65	yes	bta-let-7f_MIMAT0003519_Bos_taurus_let-7f	hsa-let-7a-5p_MIMAT0000062_Homo_sapiens_let-7a-5p	-	-	ugagguaguagauuguauaguu	cuauacaaucuauugccuuccc	ugagguaguagauuguauaguugugggguagugauuuuacccuguucaggagauaacuauacaaucuauugccuuccc	8:86885230..86885308:+
24_7412	26877.9	86 +/- 11%	-	52711	50304	0	2407	yes	bta-miR-122_MIMAT0003849_Bos_taurus_miR-122	hsa-miR-122-5p_MIMAT0000421_Homo_sapiens_miR-122-5p	-	-	uggagugugacaaugguguuug	aacgccauuaucacacuaaau	uggagugugacaaugguguuuguguccaaacuaucaaacgccauuaucacacuaaau	24:58095655..58095712:+
12_1137	25158.8	86 +/- 11%	-	49339	49332	0	7	yes	bta-miR-92a_MIMAT0009383_Bos_taurus_miR-92a	hsa-miR-25-3p_MIMAT0000081_Homo_sapiens_miR-25-3p	-	-	uauugcacuugucccggccugu	agguugggaucgguugcaaugcu	agguugggaucgguugcaaugcuguguuucuguaugguauugcacuugucccggccugu	12:66227264..66227323:+
22_6516	24842	86 +/- 11%	-	48717	48563	0	154	yes	bta-miR-191_MIMAT0003819_Bos_taurus_miR-191	hsa-miR-191-5p_MIMAT0000440_Homo_sapiens_miR-191-5p	-	-	caacggaaucccaaaagcagcug	cugcgcuuggauuucguuccc	caacggaaucccaaaagcagcuguugucuccagagcauuccagcugcgcuuggauuucguuccc	22:51543483..51543547:+
11_760	23898.1	86 +/- 11%	-	46866	46527	0	339	yes	bta-miR-181a_MIMAT0003543_Bos_taurus_miR-181a	hsa-miR-181a-5p_MIMAT0000256_Homo_sapiens_miR-181a-5p	-	-	aacauucaacgcugucggugagu	accaccgaccguugacuguac	aacauucaacgcugucggugaguuugggauuugaaaaaaccaccgaccguugacuguac	11:95709448..95709507:+
16_3067	23776.4	86 +/- 11%	-	46629	46527	0	102	yes	bta-miR-181a_MIMAT0003543_Bos_taurus_miR-181a	hsa-miR-181a-5p_MIMAT0000256_Homo_sapiens_miR-181a-5p	-	-	aacauucaacgcugucggugagu	accaucgaccguugauuguacc	aacauucaacgcugucggugaguuuggaauuaaaaaucaaaaccaucgaccguugauuguacc	16:79685955..79686018:-
19_4096	22467.9	86 +/- 11%	-	44061	43913	0	148	yes	bta-miR-21-5p_MIMAT0003528_Bos_taurus_miR-21-5p	hsa-miR-21-5p_MIMAT0000076_Homo_sapiens_miR-21-5p	-	-	uagcuuaucagacugauguuga	caacagcagucgaugggcugu	uagcuuaucagacugauguugacuguugaaucucauggcaacagcagucgaugggcugu	19:11033078..11033137:+
3_9872	17532.2	86 +/- 11%	-	34380	34378	0	2	yes	bta-miR-186_MIMAT0003818_Bos_taurus_miR-186	hsa-miR-186-5p_MIMAT0000456_Homo_sapiens_miR-186-5p	-	-	caaagaauucuccuuuugggcu	gcccaaaggugaauuuuuuggg	caaagaauucuccuuuugggcuuucugauuuuauuuuaagcccaaaggugaauuuuuuggg	3:74462308..74462369:+
5_11078	15724.2	86 +/- 11%	-	30833	30671	0	162	yes	bta-let-7a-5p_MIMAT0003844_Bos_taurus_let-7a-5p	hsa-let-7a-5p_MIMAT0000062_Homo_sapiens_let-7a-5p	-	-	ugagguaguagguuguauaguu	cuauacaaucuacugucuuucc	ugagguaguagguuguauaguuuggggcucugcccugcuaugggauaacuauacaaucuacugucuuucc	5:117119387..117119457:+
19_4567	15310.6	86 +/- 11%	-	30022	28630	0	1392	yes	bta-miR-142-5p_MIMAT0003790_Bos_taurus_miR-142-5p	hsa-miR-142-5p_MIMAT0000433_Homo_sapiens_miR-142-5p	-	-	cauaaaguagaaagcacuacu	aguguuuccuacuuuauggaug	cauaaaguagaaagcacuacuaacagcacuggaggguguaguguuuccuacuuuauggaug	19:9527315..9527376:-
14_1746	15288.7	86 +/- 11%	-	29980	29841	0	139	yes	bta-miR-30d_MIMAT0003533_Bos_taurus_miR-30d	hsa-miR-30a-5p_MIMAT0000087_Homo_sapiens_miR-30a-5p	-	-	uguaaacauccccgacuggaagcu	cuuucagucagauguuugcugc	uguaaacauccccgacuggaagcuguaccacacagcuaagcuuucagucagauguuugcugc	14:8080296..8080358:+
3_9877	14988.4	86 +/- 11%	-	29390	29256	0	134	yes	bta-miR-101_MIMAT0003520_Bos_taurus_miR-101	hsa-miR-101-3p_MIMAT0000099_Homo_sapiens_miR-101-3p	-	-	uacaguacugugauaacugaag	caguuaucacagugcugaugc	caguuaucacagugcugaugcuguccauucuaaagguacaguacugugauaacugaag	3:80666430..80666488:+
3_10239	14862.7	86 +/- 11%	-	29143	27874	0	1269	yes	bta-miR-30e-5p_MIMAT0003799_Bos_taurus_miR-30e-5p	hsa-miR-30a-5p_MIMAT0000087_Homo_sapiens_miR-30a-5p	-	-	uguaaacauccuugacuggaagcu	cuuucagucggauguuuacagc	uguaaacauccuugacuggaagcuguaaggcguugcaaggagcuuucagucggauguuuacagc	3:106062503..106062567:-
2_9256	12008	86 +/- 11%	-	23544	23433	0	111	yes	bta-miR-26b_MIMAT0003531_Bos_taurus_miR-26b	hsa-miR-26a-5p_MIMAT0000082_Homo_sapiens_miR-26a-5p	-	-	uucaaguaauucaggauagguu	ccuguucuccauuacuuggcuc	uucaaguaauucaggauagguugugugcuguccagccuguucuccauuacuuggcuc	2:107133407..107133464:+
14_1740	10698.8	86 +/- 11%	-	20976	13441	0	7535	yes	bta-miR-151-5p_MIMAT0003523_Bos_taurus_miR-151-5p	hsa-miR-151a-5p_MIMAT0004697_Homo_sapiens_miR-151a-5p	-	-	ucgaggagcucacagucuagu	cuagacugaagcuccuugagg	ucgaggagcucacagucuaguacgucucauccccuacuagacugaagcuccuugagg	14:4030325..4030382:+
29_8632	9311.4	86 +/- 11%	-	18254	18209	0	45	yes	bta-miR-194_MIMAT0009254_Bos_taurus_miR-194	hsa-miR-194-5p_MIMAT0000460_Homo_sapiens_miR-194-5p	-	-	uguaacagcaacuccaugugga	ccaguggggcugcuguuaucu	uguaacagcaacuccauguggaaguaccucuaguuccaguggggcugcuguuaucu	29:43731473..43731529:+
21_6105	7531.8	86 +/- 11%	-	14765	14756	0	9	yes	bta-miR-127_MIMAT0003787_Bos_taurus_miR-127	hsa-miR-127-3p_MIMAT0000446_Homo_sapiens_miR-127-3p	-	-	ucggauccgucugagcuugg	gaagcucagagggcucugauu	gaagcucagagggcucugauucagaaagaucaucggauccgucugagcuugg	21:67429765..67429817:+
19_4140	6341.3	86 +/- 11%	-	12429	7446	0	4983	yes	bta-miR-423-5p_MIMAT0012537_Bos_taurus_miR-423-5p	hsa-miR-423-5p_MIMAT0004748_Homo_sapiens_miR-423-5p	-	-	ugaggggcagagagcgagacuuu	agcucggucugaggccccucagu	ugaggggcagagagcgagacuuuucuauuuuccaaaagcucggucugaggccccucagu	19:21799499..21799558:+
16_2944	6211.5	86 +/- 11%	-	12175	10544	0	1631	yes	bta-miR-199a-5p_MIMAT0003544_Bos_taurus_miR-199a-5p	hsa-miR-199a-3p_MIMAT0000232_Homo_sapiens_miR-199a-3p	-	-	acaguagucugcacauugguu	cccaguguucagacuaccuguuc	cccaguguucagacuaccuguucaggacaaugccguuguacaguagucugcacauugguu	16:40491615..40491675:-
1_5298	6201	86 +/- 11%	-	12154	8991	0	3163	yes	bta-miR-28_MIMAT0009272_Bos_taurus_miR-28	hsa-miR-28-3p_MIMAT0004502_Homo_sapiens_miR-28-3p	-	-	cacuagauugagagcuccuggag	aaggagcucacagucuauugag	aaggagcucacagucuauugaguugccuuucugacuuucccacuagauugagagcuccuggag	1:79250540..79250603:-
7_12380	6157.2	86 +/- 11%	-	12068	10437	0	1631	yes	bta-miR-199a-5p_MIMAT0003544_Bos_taurus_miR-199a-5p	hsa-miR-199a-3p_MIMAT0000232_Homo_sapiens_miR-199a-3p	-	-	acaguagucugcacauugguu	cccaguguucagacuaccuguuc	cccaguguucagacuaccuguucagggggcucugaauguguacaguagucugcacauugguu	7:16508929..16508991:-
11_1028	5601.2	86 +/- 11%	-	10978	10437	0	541	yes	bta-miR-199b_MIMAT0003821_Bos_taurus_miR-199b	hsa-miR-199a-3p_MIMAT0000232_Homo_sapiens_miR-199a-3p	-	-	acaguagucugcacauugguu	cccaguguuuagacuaucuguuc	cccaguguuuagacuaucuguucaggacucccaaauuguacaguagucugcacauugguu	11:98867681..98867741:-
7_12270	5309.6	86 +/- 11%	-	10406	10401	0	5	yes	bta-miR-146a_MIMAT0009236_Bos_taurus_miR-146a	hsa-miR-146a-5p_MIMAT0000449_Homo_sapiens_miR-146a-5p	-	-	ugagaacugaauuccauagguu	ccugugaaguuuaguucuuuag	ugagaacugaauuccauagguugugucagugucagaccugugaaguuuaguucuuuag	7:74185054..74185112:+
22_6492	4751.7	86 +/- 11%	-	9311	9287	0	24	yes	bta-let-7g_MIMAT0003838_Bos_taurus_let-7g	hsa-let-7a-5p_MIMAT0000062_Homo_sapiens_let-7a-5p	-	-	ugagguaguaguuuguacaguu	cuguacaggccacugccuugcc	ugagguaguaguuuguacaguuugagggucuaugauaccacccgguacaggagauaacuguacaggccacugccuugcc	22:49189343..49189422:+
19_4294	4402.2	86 +/- 11%	-	8628	8626	0	2	yes	bta-miR-10a_MIMAT0003786_Bos_taurus_miR-10a	hsa-miR-10a-5p_MIMAT0000253_Homo_sapiens_miR-10a-5p	-	-	uacccuguagauccgaauuugu	caaauucguaucuaggggaau	uacccuguagauccgaauuuguguaaggaauuuugugaucacaaauucguaucuaggggaau	19:38549274..38549336:+
5_11181	4111.4	86 +/- 11%	-	8055	8033	0	22	yes	bta-let-7i_MIMAT0003851_Bos_taurus_let-7i	hsa-let-7a-5p_MIMAT0000062_Homo_sapiens_let-7a-5p	-	-	ugagguaguaguuugugcuguu	cugcgcaagcuacugccuug	ugagguaguaguuugugcuguuggucggguugugacauugcccgcuguggagauaacugcgcaagcuacugccuug	5:51209083..51209159:-
1_5193	4007.5	86 +/- 11%	-	7852	6635	0	1217	yes	bta-miR-125b_MIMAT0003539_Bos_taurus_miR-125b	hsa-miR-125b-5p_MIMAT0000423_Homo_sapiens_miR-125b-5p	-	-	ucccugagacccuaacuuguga	acaagucaggcucuugggaccu	ucccugagacccuaacuugugagguauuuuaguagcaucacaagucaggcucuugggaccu	1:19881358..19881419:-
4_10568	3633.4	86 +/- 11%	-	7119	7105	0	14	yes	bta-miR-29a_MIMAT0003518_Bos_taurus_miR-29a	hsa-miR-29a-3p_MIMAT0000086_Homo_sapiens_miR-29a-3p	-	-	uagcaccaucugaaaucgguu	acugauuucuuuugguguucaga	acugauuucuuuugguguucagagucaauauaauuuucuagcaccaucugaaaucgguu	4:95402320..95402379:-
21_6126	3460.9	86 +/- 11%	-	6788	6748	0	40	yes	bta-miR-411a_MIMAT0009312_Bos_taurus_miR-411a	-	-	-	auaguagaccguauagcguacg	uauguaacacgguccacuaac	auaguagaccguauagcguacgcuuuaucugugacguauguaacacgguccacuaac	21:67563111..67563168:+
25_7731	3443.5	86 +/- 11%	-	6753	6739	0	14	no	bta-miR-25_MIMAT0003853_Bos_taurus_miR-25	hsa-miR-25-3p_MIMAT0000081_Homo_sapiens_miR-25-3p	-	-	cauugcacuugucucggucuga	aggcggagacuugggcaauugcu	aggcggagacuugggcaauugcuggacgcugccccgggcauugcacuugucucggucuga	25:36892461..36892521:+
15_2287	3415.7	86 +/- 11%	-	6691	6650	0	41	yes	bta-miR-125b_MIMAT0003539_Bos_taurus_miR-125b	hsa-miR-125b-5p_MIMAT0000423_Homo_sapiens_miR-125b-5p	-	-	ucccugagacccuaacuuguga	acggguuaggcucuugggagcu	ucccugagacccuaacuugugauguuuaccguuuaaauccacggguuaggcucuugggagcu	15:33298826..33298888:-
18_3615	3010.2	86 +/- 11%	-	5902	5765	0	137	yes	bta-miR-140_MIMAT0003789_Bos_taurus_miR-140	-	-	-	accacaggguagaaccacggac	cagugguuuuacccuaugguag	cagugguuuuacccuaugguagguuacgucaugcuguucuaccacaggguagaaccacggac	18:37088152..37088214:+
25_7768	2878.4	86 +/- 11%	-	5644	5617	0	27	no	bta-miR-339b_MIMAT0012038_Bos_taurus_miR-339b	hsa-miR-339-5p_MIMAT0000764_Homo_sapiens_miR-339-5p	-	-	ucccuguccuccaggagcucacu	gcgcuccucgaggccagagccc	ucccuguccuccaggagcucacuugguccggccgugcgcuccucgaggccagagccc	25:42294010..42294067:+
14_1748	2850.1	86 +/- 11%	-	5582	5577	0	5	yes	bta-miR-30b-5p_MIMAT0003547_Bos_taurus_miR-30b-5p	hsa-miR-30a-5p_MIMAT0000087_Homo_sapiens_miR-30a-5p	-	-	uguaaacauccuacacucagcu	cugggagguggauguuuacuuc	uguaaacauccuacacucagcuguaacacacgagucggcugggagguggauguuuacuuc	14:8084736..8084796:+
1_5417	2403	86 +/- 11%	-	4705	4687	0	18	yes	bta-miR-16b_MIMAT0003525_Bos_taurus_miR-16b	hsa-miR-15a-5p_MIMAT0000068_Homo_sapiens_miR-15a-5p	-	-	uagcagcacguaaauauuggcg	accaauauuauugugcugcu	uagcagcacguaaauauuggcguaguaaaauaaauauuaaacaccaauauuauugugcugcu	1:107923250..107923312:-
7_12350	2030.2	86 +/- 11%	-	3973	3962	0	11	yes	bta-miR-27a-5p_MIMAT0012532_Bos_taurus_miR-27a-5p	hsa-miR-27a-3p_MIMAT0000084_Homo_sapiens_miR-27a-3p	-	-	uucacaguggcuaaguuccg	agggcuuagcugcuugugagca	agggcuuagcugcuugugagcagguccacaucaaaucguguucacaguggcuaaguuccg	7:12981795..12981855:-
15_2291	1981.1	86 +/- 11%	-	3877	3869	0	8	yes	bta-miR-100_MIMAT0009215_Bos_taurus_miR-100	hsa-miR-99a-5p_MIMAT0000097_Homo_sapiens_miR-99a-5p	-	-	aacccguagauccgaacuugug	caagcuugugucuauagguaug	aacccguagauccgaacuuguggugguagugcacacaagcuugugucuauagguaug	15:33353401..33353458:-
25_7561	1848.5	86 +/- 11%	-	3617	3585	0	32	yes	bta-miR-193b_MIMAT0009253_Bos_taurus_miR-193b	hsa-miR-193a-3p_MIMAT0000459_Homo_sapiens_miR-193a-3p	-	-	aacuggcccacaaagucccgcu	cgggguuuugagggcgagauga	cgggguuuugagggcgagaugaguuuauguuuuauccaacuggcccacaaagucccgcu	25:13339495..13339554:+
12_1253	1809.9	86 +/- 11%	-	3542	3532	0	10	yes	bta-miR-16a_MIMAT0009242_Bos_taurus_miR-16a	hsa-miR-15a-5p_MIMAT0000068_Homo_sapiens_miR-15a-5p	-	-	uagcagcacguaaauauuggug	uccaguauuaacugugcugcu	uagcagcacguaaauauugguguuaagauucuaaaauuaucuccaguauuaacugugcugcu	12:19596213..19596275:-
8_12701	1678.3	86 +/- 11%	-	3284	3283	0	1	yes	bta-miR-23b-5p_MIMAT0012538_Bos_taurus_miR-23b-5p	hsa-miR-23a-3p_MIMAT0000078_Homo_sapiens_miR-23a-3p	-	-	aucacauugccagggauuaccacg	ggguuccuggcaugcugauu	ggguuccuggcaugcugauuugugacuuaagauuaaaaucacauugccagggauuaccacg	8:83009614..83009675:+
7_12197	1587	86 +/- 11%	-	3103	3095	0	8	yes	bta-miR-378_MIMAT0009305_Bos_taurus_miR-378	hsa-miR-378a-3p_MIMAT0000732_Homo_sapiens_miR-378a-3p	-	-	acuggacuuggagucagaaggc	cuccugacuccagguccugugu	cuccugacuccagguccuguguguuaccucgaaauagcacuggacuuggagucagaaggc	7:63067304..63067364:+
9_13201	1113.9	86 +/- 11%	-	2177	2018	0	159	yes	bta-miR-30f_MIMAT0009282_Bos_taurus_miR-30f	hsa-miR-30a-5p_MIMAT0000087_Homo_sapiens_miR-30a-5p	-	-	uguaaacacccuacacucucagcu	cugggagaaggcuguuuacucu	uguaaacacccuacacucucagcugugcacagugagaaagcugggagaaggcuguuuacucu	9:10730937..10730999:-
X_13773	1102.1	86 +/- 11%	-	2161	2130	0	31	yes	bta-miR-6119-5p_MIMAT0024588_Bos_taurus_miR-6119-5p	-	-	-	agagguaaaaaauugauuugacu	caaaucauuuuuuacucucca	agagguaaaaaauugauuugacuaguucuuuaacacaucuagcaaaucauuuuuuacucucca	X:3998286..3998349:-
18_3786	1036.8	86 +/- 11%	-	2032	2023	0	9	no	bta-miR-99b_MIMAT0004345_Bos_taurus_miR-99b	hsa-miR-99a-5p_MIMAT0000097_Homo_sapiens_miR-99a-5p	-	-	cacccguagaaccgaccuugc	caagcucgugucuguggguccg	cacccguagaaccgaccuugcggggccuucgccgcacacaagcucgugucuguggguccg	18:58014873..58014933:+
26_8096	1006.7	86 +/- 11%	-	1967	1966	0	1	yes	bta-miR-107_MIMAT0003785_Bos_taurus_miR-107	hsa-miR-103a-3p_MIMAT0000101_Homo_sapiens_miR-103a-3p	-	-	agcagcauuguacagggcuau	agcuucuuuacaguguugccuug	agcuucuuuacaguguugccuuguggcauggaguucaagcagcauuguacagggcuau	26:11288004..11288062:-
8_12718	981.6	86 +/- 11%	-	1916	1590	0	326	yes	bta-let-7d_MIMAT0003810_Bos_taurus_let-7d	hsa-let-7a-5p_MIMAT0000062_Homo_sapiens_let-7a-5p	-	-	agagguaguagguugcauaguu	cuauacgaccugcugccuuucu	agagguaguagguugcauaguuuucgggcagggauuuugcccacaaggagguaacuauacgaccugcugccuuucu	8:86887437..86887513:+
16_2873	883.7	86 +/- 11%	-	1732	1729	0	3	yes	bta-miR-215_MIMAT0003797_Bos_taurus_miR-215	-	-	-	ugaccuaugaauugacagacaa	ucugucauuucuguaggccaau	ugaccuaugaauugacagacaacgugacuaagucugucugucauuucuguaggccaau	16:24305745..24305803:-
19_4701	863.4	86 +/- 11%	-	1684	1601	0	83	yes	bta-miR-195_MIMAT0004335_Bos_taurus_miR-195	hsa-miR-15a-5p_MIMAT0000068_Homo_sapiens_miR-15a-5p	-	-	uagcagcacagaaauauuggc	ccaauauuggcugugcugcucc	uagcagcacagaaauauuggcacugggaagaaagccugccaauauuggcugugcugcucc	19:27441355..27441415:-
18_3788	841.4	86 +/- 11%	-	1641	1619	0	22	yes	bta-let-7e_MIMAT0004333_Bos_taurus_let-7e	hsa-let-7a-5p_MIMAT0000062_Homo_sapiens_let-7a-5p	-	-	ugagguaggagguuguauaguu	uauacggccuccuagcuuuccc	ugagguaggagguuguauaguugaggaggacacccaaggagaucacuauacggccuccuagcuuuccc	18:58015042..58015110:+
X_13919	665	86 +/- 11%	-	1295	1193	1	101	yes	bta-miR-98_MIMAT0003809_Bos_taurus_miR-98	hsa-let-7a-5p_MIMAT0000062_Homo_sapiens_let-7a-5p	-	-	ugagguaguaaguuguauuguu	cuauacaacuuacuacuuuccc	ugagguaguaaguuguauuguugugggguagggauuuuaggccccaauuugaagauaacuauacaacuuacuacuuuccc	X:96382645..96382725:-
8_12596	640.8	86 +/- 11%	-	1248	1239	0	9	yes	bta-miR-31_MIMAT0003548_Bos_taurus_miR-31	hsa-miR-31-5p_MIMAT0000089_Homo_sapiens_miR-31-5p	-	-	aggcaagaugcuggcauagcug	ugcuaugccaacauauugccauc	aggcaagaugcuggcauagcuguugaacugcgaaccugcuaugccaacauauugccauc	8:22534820..22534879:+
X_13646	549.4	86 +/- 11%	-	1069	655	0	414	yes	bta-miR-361_MIMAT0003830_Bos_taurus_miR-361	hsa-miR-361-5p_MIMAT0000703_Homo_sapiens_miR-361-5p	-	-	uuaucagaaucuccagggguac	ucccccaggugugauucugauu	uuaucagaaucuccagggguacuuauaauuugaaaaagucccccaggugugauucugauu	X:74328426..74328486:+
1_5197	508.3	86 +/- 11%	-	988	826	0	162	yes	bta-miR-99a-5p_MIMAT0003537_Bos_taurus_miR-99a-5p	hsa-miR-99a-5p_MIMAT0000097_Homo_sapiens_miR-99a-5p	-	-	aacccguagauccgaucuugug	caagcucgcuucuaugggucugu	aacccguagauccgaucuuguggugaaguggaccgcacaagcucgcuucuaugggucugu	1:19931193..19931253:-
19_4703	491.2	86 +/- 11%	-	954	941	0	13	yes	bta-miR-497_MIMAT0004343_Bos_taurus_miR-497	hsa-miR-15a-5p_MIMAT0000068_Homo_sapiens_miR-15a-5p	-	-	cagcagcacacugugguuugu	caaaccacacugugguguuaga	cagcagcacacugugguuuguacggcacuguggccacguccaaaccacacugugguguuaga	19:27441678..27441740:-
21_6109	477.8	86 +/- 11%	-	928	737	0	191	yes	bta-miR-136_MIMAT0009230_Bos_taurus_miR-136	hsa-miR-136-3p_MIMAT0004606_Homo_sapiens_miR-136-3p	-	-	caucaucgucucaaaugagucu	acuccauuuguuuugaugaug	acuccauuuguuuugaugauggauucuuacgcuccaucaucgucucaaaugagucu	21:67431436..67431492:+
25_7563	461.5	86 +/- 11%	-	897	891	0	6	yes	bta-miR-365-5p_MIMAT0012539_Bos_taurus_miR-365-5p	hsa-miR-365a-3p_MIMAT0000710_Homo_sapiens_miR-365a-3p	-	-	uaaugccccuaaaaauccuuau	agggacuuuugggggcagaugug	agggacuuuugggggcagauguguuugcauuccacuaucauaaugccccuaaaaauccuuau	25:13344248..13344310:+
19_4618	460.7	86 +/- 11%	-	895	891	0	4	yes	bta-miR-365-3p_MIMAT0004341_Bos_taurus_miR-365-3p	hsa-miR-365a-3p_MIMAT0000710_Homo_sapiens_miR-365a-3p	-	-	uaaugccccuaaaaauccuuau	gagggacuuucaggggcagcugug	gagggacuuucaggggcagcuguguuuucugacucagucauaaugccccuaaaaauccuuau	19:18811283..18811345:-
12_1135	455	86 +/- 11%	-	884	883	0	1	yes	bta-miR-19b_MIMAT0004337_Bos_taurus_miR-19b	hsa-miR-19a-3p_MIMAT0000073_Homo_sapiens_miR-19a-3p	-	-	ugugcaaauccaugcaaaacug	uuuugcagguuugcauccagc	uuuugcagguuugcauccagcugugugauauucugcugugcaaauccaugcaaaacug	12:66227149..66227207:+
7_11918	446.5	86 +/- 11%	-	868	826	0	42	yes	bta-miR-340_MIMAT0009296_Bos_taurus_miR-340	hsa-miR-340-5p_MIMAT0004692_Homo_sapiens_miR-340-5p	-	-	uuauaaagcaaugagacugauu	uccgucucaguuacuuuauagcc	uuauaaagcaaugagacugauugucaugugucguuugugggauccgucucaguuacuuuauagcc	7:1147002..1147067:+
16_2974	439.5	86 +/- 11%	-	853	848	0	5	yes	bta-miR-200b_MIMAT0003842_Bos_taurus_miR-200b	hsa-miR-200b-3p_MIMAT0000318_Homo_sapiens_miR-200b-3p	-	-	uaauacugccugguaaugaugacg	caucuuacugggcagcauugga	caucuuacugggcagcauuggauggugucuggucucuaauacugccugguaaugaugacg	16:52521989..52522049:-
5_10715	430.9	86 +/- 11%	-	836	754	0	82	yes	bta-miR-331-5p_MIMAT0026716_Bos_taurus_miR-331-5p	hsa-miR-4292_MIMAT0016919_Homo_sapiens_miR-4292	-	-	ccccugggccuauccuagaacc	ucuagguauggucccagggaucc	ucuagguauggucccagggaucccagaucaaaccaggccccugggccuauccuagaacc	5:25109080..25109139:+
21_6187	428	86 +/- 11%	-	831	830	0	1	yes	bta-miR-409a_MIMAT0009310_Bos_taurus_miR-409a	hsa-miR-409-3p_MIMAT0001639_Homo_sapiens_miR-409-3p	-	-	gaauguugcucggugaaccccu	agguuacccgagcaacuuugca	agguuacccgagcaacuuugcaucuggacgacgaauguugcucggugaaccccu	21:67603259..67603313:+
7_11944	400.2	86 +/- 11%	-	776	739	0	37	yes	bta-miR-181c_MIMAT0003817_Bos_taurus_miR-181c	hsa-miR-181a-5p_MIMAT0000256_Homo_sapiens_miR-181a-5p	-	-	aacauucaaccugucggugagu	accaucgaccguugaguggacc	aacauucaaccugucggugaguuugggcagcucaggcaaaccaucgaccguugaguggacc	7:12915089..12915150:+
4_10515	395.3	86 +/- 11%	-	773	755	0	18	yes	bta-miR-2419-5p_MIMAT0011985_Bos_taurus_miR-2419-5p	-	-	-	aucgcaucaacacucgucugu	caggcgggugcuaauacgauca	aucgcaucaacacucgucuguucuuaaauaacauugagaacaggcgggugcuaauacgauca	4:66346476..66346538:-
29_8529	362.5	86 +/- 11%	-	709	564	4	141	yes	bta-miR-708_MIMAT0009367_Bos_taurus_miR-708	-	-	-	caucuagacugugagcuucuaga	aaggagcuuacaaucuagcuggg	aaggagcuuacaaucuagcuggggguaaacgacuugcacaugaacgcaucuagacugugagcuucuaga	29:16686249..16686318:+
X_13671	355.3	86 +/- 11%	-	688	323	0	365	yes	bta-miR-374a_MIMAT0004342_Bos_taurus_miR-374a	hsa-miR-374a-3p_MIMAT0004688_Homo_sapiens_miR-374a-3p	-	-	cuuaucagguuguauuguaauu	uuauaauacaaccugauaagu	uuauaauacaaccugauaaguguuacagcacuuaucagguuguauuguaauu	X:81951233..81951285:+
8_12921	349.8	86 +/- 11%	-	677	669	0	8	yes	bta-miR-32_MIMAT0009283_Bos_taurus_miR-32	hsa-miR-25-3p_MIMAT0000081_Homo_sapiens_miR-25-3p	-	-	uauugcacaugacuaaguugc	caauuuaguaugugugauauu	uauugcacaugacuaaguugcauguugucacggccucagugcaauuuaguaugugugauauu	8:100305162..100305224:-
X_13696	341.7	86 +/- 11%	-	663	624	0	39	yes	bta-miR-532_MIMAT0003848_Bos_taurus_miR-532	hsa-miR-532-5p_MIMAT0002888_Homo_sapiens_miR-532-5p	-	-	caugccuugaguguaggaccgu	ccucccacacccaaggcuugca	caugccuugaguguaggaccguuggcaucuuaauuacccucccacacccaaggcuugca	X:92886518..92886577:+
25_7728	327.7	86 +/- 11%	-	633	427	0	206	yes	bta-miR-106b_MIMAT0009218_Bos_taurus_miR-106b	hsa-miR-17-5p_MIMAT0000070_Homo_sapiens_miR-17-5p	-	-	uaaagugcugacagugcagau	ccgcacuguggguacuugcu	uaaagugcugacagugcagauagugguccugugugcuaccgcacuguggguacuugcu	25:36892056..36892114:+
7_12454	323.3	86 +/- 11%	-	633	504	0	129	no	bta-miR-874_MIMAT0009378_Bos_taurus_miR-874	hsa-miR-874-3p_MIMAT0004911_Homo_sapiens_miR-874-3p	-	-	cugcccuggcccgagggaccgac	cggccccacgcaccaggguaaga	cggccccacgcaccaggguaagagagacucacuuccugcccuggcccgagggaccgac	7:50687432..50687490:-
X_13553	310.4	86 +/- 11%	-	607	500	0	107	yes	bta-miR-2284w_MIMAT0017393_Bos_taurus_miR-2284w	-	-	-	aaaaccucaaugaacucuuugg	aagaguuuguucggguuucu	aagaguuuguucggguuucuccauaagcuguauagaaaaaccucaaugaacucuuugg	X:2676192..2676250:+
3_10018	299	86 +/- 11%	-	584	305	0	279	yes	bta-miR-2285t_MIMAT0025577_Bos_taurus_miR-2285t	-	-	-	aaaaguucguucagguuuuucu	agaaucuggaugaacuuuuuggc	aaaaguucguucagguuuuucuguaccagcuuccagaagaaucuggaugaacuuuuuggc	3:7929185..7929245:-
26_8024	297.3	86 +/- 11%	-	575	572	0	3	yes	bta-miR-146b_MIMAT0009235_Bos_taurus_miR-146b	hsa-miR-146a-5p_MIMAT0000449_Homo_sapiens_miR-146a-5p	-	-	ugagaacugaauuccauaggcugu	ugcccuagggacucaguucug	ugagaacugaauuccauaggcugugagcucuagcaaaugcccuagggacucaguucug	26:22930914..22930972:+
19_4295	293.4	86 +/- 11%	-	566	517	0	49	yes	bta-miR-152_MIMAT0009238_Bos_taurus_miR-152	hsa-miR-148a-3p_MIMAT0000243_Homo_sapiens_miR-148a-3p	-	-	ucagugcaugacagaacuuggg	agguucugugauacacuccgacu	agguucugugauacacuccgacucgggcucuggagcagucagugcaugacagaacuuggg	19:39081178..39081238:+
19_4620	268.9	86 +/- 11%	-	518	458	0	60	yes	bta-miR-193a-5p_MIMAT0003794_Bos_taurus_miR-193a-5p	hsa-miR-193a-3p_MIMAT0000459_Homo_sapiens_miR-193a-3p	-	-	aacuggccuacaaagucccagu	ugggucuuugcgggcgagauga	ugggucuuugcgggcgagaugaaggugucgguucaacuggccuacaaagucccagu	19:18824231..18824287:-
22_6687	264.4	86 +/- 11%	-	509	488	0	21	yes	bta-miR-885_MIMAT0009382_Bos_taurus_miR-885	hsa-miR-885-5p_MIMAT0004947_Homo_sapiens_miR-885-5p	-	-	uccauuacacuacccugccucu	aggcagcgggguguaguggau	uccauuacacuacccugccucuucuccacgagaggcagcgggguguaguggau	22:55072949..55073002:-
15_2351	255.2	86 +/- 11%	-	491	483	0	8	yes	bta-miR-139_MIMAT0003788_Bos_taurus_miR-139	hsa-miR-139-5p_MIMAT0000250_Homo_sapiens_miR-139-5p	-	-	ucuacagugcacgugucuccagu	uggagacgcggcccuguuggagu	ucuacagugcacgugucuccaguguggcucggaggcuggagacgcggcccuguuggagu	15:52956184..52956243:-
2_9436	254.6	86 +/- 11%	-	491	485	0	6	yes	bta-miR-128_MIMAT0003541_Bos_taurus_miR-128	hsa-miR-216a-3p_MIMAT0022844_Homo_sapiens_miR-216a-3p	-	-	ucacagugaaccggucucuuu	cggggccguagcacugucuga	cggggccguagcacugucugagagguuuacauuucucacagugaaccggucucuuu	2:62007763..62007819:-
3_10124	250.5	86 +/- 11%	-	482	481	0	1	yes	bta-miR-197_MIMAT0009257_Bos_taurus_miR-197	hsa-miR-197-3p_MIMAT0000227_Homo_sapiens_miR-197-3p	-	-	uucaccaccuucuccacccagc	cggguagagagggcagugggagg	cggguagagagggcagugggagguaagagcucuucacccuucaccaccuucuccacccagc	3:33964973..33965034:-
18_3718	246.5	86 +/- 11%	-	474	473	0	1	yes	bta-miR-769_MIMAT0009376_Bos_taurus_miR-769	hsa-miR-769-5p_MIMAT0003886_Homo_sapiens_miR-769-5p	-	-	ugagaccuccggguucugagcu	gcugggaucucuggggucucgg	ugagaccuccggguucugagcugugauguugcuucccagcugggaucucuggggucucgg	18:53945905..53945965:+
X_13705	238.7	86 +/- 11%	-	459	445	0	14	yes	bta-miR-500_MIMAT0009337_Bos_taurus_miR-500	hsa-miR-500a-3p_MIMAT0002871_Homo_sapiens_miR-500a-3p	-	-	augcaccugggcaaggauucuga	uaauccuugcuaccugggugaga	uaauccuugcuaccugggugagagugcuuucugaaugcaaugcaccugggcaaggauucuga	X:92899709..92899771:+
22_6597	229.1	86 +/- 11%	-	447	443	0	4	yes	bta-miR-2285f_MIMAT0024581_Bos_taurus_miR-2285f	-	-	-	aaaaccugaaugaacuuuuugg	aaaaaguuaguuuagguuuuu	aaaaaguuaguuuagguuuuucguaagaugguauggaaaaaccugaaugaacuuuuugg	22:21900474..21900533:-
16_2942	207.1	86 +/- 11%	-	396	302	0	94	yes	bta-miR-214_MIMAT0003825_Bos_taurus_miR-214	hsa-miR-214-3p_MIMAT0000271_Homo_sapiens_miR-214-3p	-	-	acagcaggcacagacaggcagu	ugccugucuacacuugcugugc	ugccugucuacacuugcugugcagaacauccgcucaccuguacagcaggcacagacaggcagu	16:40485824..40485887:-
12_1128	199.6	86 +/- 11%	-	383	296	0	87	yes	bta-miR-17-5p_MIMAT0003815_Bos_taurus_miR-17-5p	hsa-miR-17-5p_MIMAT0000070_Homo_sapiens_miR-17-5p	-	-	caaagugcuuacagugcagguag	acugcagugaaggcacuugua	caaagugcuuacagugcagguagugauaugugcaucuacugcagugaaggcacuugua	12:66226566..66226624:+
X_13715	186.5	86 +/- 11%	-	357	342	0	15	yes	bta-miR-221_MIMAT0003529_Bos_taurus_miR-221	hsa-miR-221-3p_MIMAT0000278_Homo_sapiens_miR-221-3p	-	-	agcuacauugucugcuggguuu	accuggcauacaauguagauuuc	accuggcauacaauguagauuucuguguuuguugagcaacagcuacauugucugcuggguuu	X:103538858..103538920:+
12_1134	174.8	86 +/- 11%	-	334	331	0	3	yes	bta-miR-20a_MIMAT0003527_Bos_taurus_miR-20a	hsa-miR-17-5p_MIMAT0000070_Homo_sapiens_miR-17-5p	-	-	uaaagugcuuauagugcagguag	acugcauuaugagcacuuaaagu	uaaagugcuuauagugcagguaguguuuaguuaucuacugcauuaugagcacuuaaagu	12:66227011..66227070:+
1_5259	170.3	86 +/- 11%	-	333	330	0	3	yes	bta-miR-6529a_MIMAT0025565_Bos_taurus_miR-6529a	-	-	-	gagagaucagaggcgcagagu	ccugugccuuuuaccucuuuaa	gagagaucagaggcgcagagugcgucaaugucaaugaagccugugccuuuuaccucuuuaa	1:65453356..65453417:-
16_2972	160.7	86 +/- 11%	-	306	299	0	7	yes	bta-miR-200a_MIMAT0003822_Bos_taurus_miR-200a	hsa-miR-141-3p_MIMAT0000432_Homo_sapiens_miR-141-3p	-	-	uaacacugucugguaacgaugu	caucuuaccggacagugcugga	caucuuaccggacagugcuggauuucucggcucgacucuaacacugucugguaacgaugu	16:52521336..52521396:-
3_10156	160.2	86 +/- 11%	-	312	311	0	1	yes	bta-miR-2285k_MIMAT0024586_Bos_taurus_miR-2285k	-	-	-	aaaaccggaaugaacuuuuuggu	agaaaguucauucagguuuuuc	agaaaguucauucagguuuuucuuuaacagcuugcugaaaaaccggaaugaacuuuuuggu	3:53564240..53564301:-
13_1400	144.2	86 +/- 11%	-	281	226	0	55	yes	bta-miR-1388-5p_MIMAT0013590_Bos_taurus_miR-1388-5p	-	-	-	aggacuguccaaccugagaau	aucucagguuugucagcccgca	aggacuguccaaccugagaauggugagcauccagggacaaucucagguuugucagcccgca	13:54375943..54376004:+
X_13676	139.7	86 +/- 11%	-	266	233	0	33	yes	bta-miR-374b_MIMAT0009302_Bos_taurus_miR-374b	hsa-miR-374a-5p_MIMAT0000727_Homo_sapiens_miR-374a-5p	-	-	auauaauacaaccugcuaagu	cuuaucagguuguauuaucauu	auauaauacaaccugcuaaguguccuagcacuuaucagguuguauuaucauu	X:82023931..82023983:+
4_10399	129.8	86 +/- 11%	-	246	149	0	97	yes	bta-miR-335_MIMAT0009291_Bos_taurus_miR-335	hsa-miR-335-3p_MIMAT0004703_Homo_sapiens_miR-335-3p	-	-	uuuuucauuauugcuccugacc	ucaagagcaauaacgaaaaaug	ucaagagcaauaacgaaaaauguuugucauaaaccguuuuucauuauugcuccugacc	4:95071005..95071063:+
19_4652	125	86 +/- 11%	-	236	140	0	96	yes	bta-miR-144_MIMAT0009234_Bos_taurus_miR-144	hsa-miR-144-3p_MIMAT0000436_Homo_sapiens_miR-144-3p	-	-	uacaguauagaugauguacu	ggauaucaucauauacuguaagu	ggauaucaucauauacuguaaguuugcaacgagacacuacaguauagaugauguacu	19:20797036..20797093:-
17_3342	109.4	86 +/- 11%	-	205	183	0	22	yes	bta-miR-185_MIMAT0009247_Bos_taurus_miR-185	hsa-miR-185-5p_MIMAT0000455_Homo_sapiens_miR-185-5p	-	-	uggagagaaaggcaguuccuga	aggggcuggcuuuccuccggc	uggagagaaaggcaguuccugaugguccccuccccaggggcuggcuuuccuccggc	17:74967078..74967134:+
29_8791	104.6	86 +/- 11%	-	196	167	0	29	yes	bta-miR-210_MIMAT0003824_Bos_taurus_miR-210	hsa-miR-210-3p_MIMAT0000267_Homo_sapiens_miR-210-3p	-	-	cugugcgugugacagcggcuga	agccacugcccaccgcacacug	agccacugcccaccgcacacugcgcugcuccggacccacugugcgugugacagcggcuga	29:51025448..51025508:+
X_13820	98	86 +/- 11%	-	192	101	0	91	yes	bta-miR-3431_MIMAT0017394_Bos_taurus_miR-3431	-	-	-	caucuagaggacugacugaaau	ccucagucagccuuguggaugu	ccucagucagccuuguggauguauguucugcagaccugacaucuagaggacugacugaaau	X:34662675..34662736:-
15_2362	93.3	86 +/- 11%	-	173	172	0	1	yes	bta-miR-326_MIMAT0009286_Bos_taurus_miR-326	hsa-miR-330-5p_MIMAT0004693_Homo_sapiens_miR-330-5p	-	-	ccucugggcccuuccuccagc	ggaggcagggccuuugugaaggcg	ggaggcagggccuuugugaaggcggguugugcucagaucgccucugggcccuuccuccagc	15:55314023..55314084:-
X_13812	90.8	86 +/- 11%	-	176	165	0	11	yes	bta-miR-505_MIMAT0009341_Bos_taurus_miR-505	-	-	-	gucaacacuugcugguuuccucu	gggagccaggaaguauugauguu	gggagccaggaaguauugauguuucuaccaguuuagcgucaacacuugcugguuuccucu	X:23387301..23387361:-
29_8525	90	86 +/- 11%	-	177	175	0	2	yes	bta-miR-2285k_MIMAT0024586_Bos_taurus_miR-2285k	-	-	-	aaaaccggaaugaacuuuuuga	aaaaguuugcuuggauuuuucu	aaaaguuugcuuggauuuuucugugagauauuaugggaaaaccggaaugaacuuuuuga	29:10834187..10834246:+
21_6192	88.9	86 +/- 11%	-	166	69	0	97	yes	bta-miR-369-5p_MIMAT0003801_Bos_taurus_miR-369-5p	hsa-miR-369-5p_MIMAT0001621_Homo_sapiens_miR-369-5p	-	-	agaucgaccguguuauauucg	aauaauacaugguugaucuu	agaucgaccguguuauauucgcuuuauugacuucgaauaauacaugguugaucuu	21:67603547..67603602:+
1_5419	88.8	86 +/- 11%	-	168	159	0	9	yes	bta-miR-15b_MIMAT0003792_Bos_taurus_miR-15b	hsa-miR-15a-5p_MIMAT0000068_Homo_sapiens_miR-15a-5p	-	-	uagcagcacaucaugguuuaca	cgaaucauuauuugcugcucu	uagcagcacaucaugguuuacauacuacagucaagaugcgaaucauuauuugcugcucu	1:107923398..107923457:-
25_7902	81.3	86 +/- 11%	-	158	56	0	102	yes	bta-miR-3432a_MIMAT0017396_Bos_taurus_miR-3432a	-	-	-	cagcaacuaaagaucccucagg	ugcgggaucuuuaguuguggugu	ugcgggaucuuuaguuguggugugugaauucuuaguugcagcaacuaaagaucccucagg	25:34409297..34409357:-
16_2586	78.6	86 +/- 11%	-	145	144	0	1	yes	bta-miR-34a_MIMAT0004340_Bos_taurus_miR-34a	hsa-miR-34a-5p_MIMAT0000255_Homo_sapiens_miR-34a-5p	-	-	uggcagugucuuagcugguugu	aaucagcaaguauacugcccu	uggcagugucuuagcugguuguugugaguaauaaugcaggaagcaaucagcaaguauacugcccu	16:45197410..45197475:+
21_6172	57.4	86 +/- 11%	-	111	101	0	10	yes	bta-miR-411c-5p_MIMAT0025545_Bos_taurus_miR-411c-5p	-	-	-	gguugaucagagaacauacauu	uguaugucaacugauccacagu	gguugaucagagaacauacauuuugucaaugauguaugucaacugauccacagu	21:67589487..67589541:+
19_4252	57.3	86 +/- 11%	-	111	104	0	7	no	bta-miR-744_MIMAT0009369_Bos_taurus_miR-744	hsa-miR-744-5p_MIMAT0004945_Homo_sapiens_miR-744-5p	-	-	ugcggggcuagggcuaacagc	cuguugccacuaaccucaacc	ugcggggcuagggcuaacagcaggcucacugacgguuucccggaaaccacgcacaugcuguugccacuaaccucaacc	19:31333523..31333601:+
X_13639	57	86 +/- 11%	-	102	97	0	5	yes	bta-miR-652_MIMAT0024578_Bos_taurus_miR-652	hsa-miR-652-3p_MIMAT0003322_Homo_sapiens_miR-652-3p	-	-	aauggcgccacuaggguugugc	acaacccuaggagagggugccau	acaacccuaggagagggugccauucacauagacuagaauugaauggcgccacuaggguugugc	X:62939301..62939364:+
21_6093	55.3	86 +/- 11%	-	106	72	0	34	yes	bta-miR-345-5p_MIMAT0003800_Bos_taurus_miR-345-5p	-	-	-	cccugaacuaggggucuggagg	gcugacuccuaguccagugcu	gcugacuccuaguccagugcuugugauggcuggugggcccugaacuaggggucuggagg	21:66867101..66867160:+
8_12881	53.9	86 +/- 11%	-	97	39	0	58	yes	bta-miR-7_MIMAT0003843_Bos_taurus_miR-7	hsa-miR-7-5p_MIMAT0000252_Homo_sapiens_miR-7-5p	-	-	uggaagacuagugauuuuguuguu	caacaaaucacagucugccaua	uggaagacuagugauuuuguuguuuuuagauaacugaaucgacaacaaaucacagucugccaua	8:78575553..78575617:-
13_1411	49.7	86 +/- 11%	-	95	80	0	15	yes	bta-miR-296-5p_MIMAT0026918_Bos_taurus_miR-296-5p	-	-	-	aggguugggcggaggcuuuccu	gagggccccccccaauccugu	gagggccccccccaauccuguugugcuugguucagaggguugggcggaggcuuuccu	13:58091947..58092004:+
X_13801	45.3	86 +/- 11%	-	80	73	0	7	yes	bta-miR-424-5p_MIMAT0013593_Bos_taurus_miR-424-5p	hsa-miR-15a-5p_MIMAT0000068_Homo_sapiens_miR-15a-5p	-	-	cagcagcaauucauguuuuga	caaaacgugaggcgcugcuaua	cagcagcaauucauguuuugaagugcuuuaaacgguucaaaacgugaggcgcugcuaua	X:18185455..18185514:-
21_6097	45.1	86 +/- 11%	-	79	28	0	51	yes	bta-miR-493_MIMAT0009333_Bos_taurus_miR-493	hsa-miR-493-5p_MIMAT0002813_Homo_sapiens_miR-493-5p	-	-	uuguacaugguaggcuuucauu	ugaaggucuacugugugccagg	uuguacaugguaggcuuucauucauucguuugcacauucggugaaggucuacugugugccagg	21:67416619..67416682:+
4_10445	43.3	86 +/- 11%	-	75	63	0	12	yes	bta-miR-671_MIMAT0009365_Bos_taurus_miR-671	hsa-miR-671-3p_MIMAT0004819_Homo_sapiens_miR-671-3p	-	-	uccgguucucagggcuccacc	aggaagcccuggaggggcuggagg	aggaagcccuggaggggcuggaggugauggauguuuuccuccgguucucagggcuccacc	4:114614929..114614989:+
21_6108	43.3	86 +/- 11%	-	76	75	0	1	yes	bta-miR-432_MIMAT0009317_Bos_taurus_miR-432	hsa-miR-432-5p_MIMAT0002814_Homo_sapiens_miR-432-5p	-	-	ucuuggaguaggucauugggugg	acuggauggcuccuccaugucu	ucuuggaguaggucauuggguggauccuuuauuucccuaugugggccacuggauggcuccuccaugucu	21:67431249..67431318:+
21_6124	43	86 +/- 11%	-	76	43	0	33	yes	bta-miR-379_MIMAT0009306_Bos_taurus_miR-379	hsa-miR-379-5p_MIMAT0000733_Homo_sapiens_miR-379-5p	-	-	ugguagacuauggaacguagg	uauguaacaugguccacuaac	ugguagacuauggaacguaggcuuugugauuuuugaccuauguaacaugguccacuaac	21:67561883..67561942:+
X_13798	41.9	86 +/- 11%	-	74	64	0	10	yes	bta-miR-542-5p_MIMAT0013594_Bos_taurus_miR-542-5p	hsa-miR-542-3p_MIMAT0003389_Homo_sapiens_miR-542-3p	-	-	ugugacagauugauaacugaaa	ucggggaucaucaugucacgaga	ucggggaucaucaugucacgagauaccacugugcacuugugacagauugauaacugaaa	X:18180150..18180209:-
17_3504	41.8	86 +/- 11%	-	73	62	0	11	yes	bta-miR-130b_MIMAT0009224_Bos_taurus_miR-130b	hsa-miR-130a-3p_MIMAT0000425_Homo_sapiens_miR-130a-3p	-	-	cagugcaaugaugaaagggca	acucuuucccuguugcacuacu	acucuuucccuguugcacuacugugcgccccuggcaagcagugcaaugaugaaagggca	17:74100549..74100608:-
19_4151	39.1	86 +/- 11%	-	75	74	0	1	yes	bta-miR-2336_MIMAT0011869_Bos_taurus_miR-2336	-	-	-	cuaaccguaacuuugaagugcu	auuucaaagcuaagguuauggg	auuucaaagcuaagguuauggguggcaauuuaucccuaaccguaacuuugaagugcu	19:22824645..22824702:+
20_5701	35.9	86 +/- 11%	-	70	69	0	1	yes	bta-miR-7858_MIMAT0030433_Bos_taurus_miR-7858	-	-	-	uaggauuuggaaagauugcuuu	acgcaauucuucaaaaucuuagc	uaggauuuggaaagauugcuuugaauuuguagaucaacgcaauucuucaaaaucuuagc	20:10187789..10187848:-
21_6127	30.2	86 +/- 11%	-	50	40	0	10	yes	bta-miR-299_MIMAT0009274_Bos_taurus_miR-299	hsa-miR-299-3p_MIMAT0000687_Homo_sapiens_miR-299-3p	-	-	uaugugggacgguaaaccgcuu	ugguuuaccgucccacauaca	ugguuuaccgucccacauacauucugaauauguaugugggacgguaaaccgcuu	21:67563575..67563629:+
4_10409	29.4	86 +/- 11%	-	49	46	0	3	yes	bta-miR-490_MIMAT0009331_Bos_taurus_miR-490	hsa-miR-490-3p_MIMAT0002806_Homo_sapiens_miR-490-3p	-	-	caaccuggaggacuccaugcugu	ccauggaucuccaggugggu	ccauggaucuccaggugggucacguuuagagauacaccaaccuggaggacuccaugcugu	4:101436294..101436354:+
21_5840	26.4	86 +/- 11%	-	43	41	0	2	yes	bta-miR-9-5p_MIMAT0009389_Bos_taurus_miR-9-5p	hsa-miR-9-5p_MIMAT0000441_Homo_sapiens_miR-9-5p	-	-	ucuuugguuaucuagcuguauga	auaaagcuagauaaccgaaagu	ucuuugguuaucuagcuguaugagugccacagagccgucauaaagcuagauaaccgaaagu	21:21250115..21250176:+
7_12539	26.4	86 +/- 11%	-	43	41	0	2	yes	bta-miR-9-5p_MIMAT0009389_Bos_taurus_miR-9-5p	hsa-miR-9-5p_MIMAT0000441_Homo_sapiens_miR-9-5p	-	-	ucuuugguuaucuagcuguauga	auaaagcuagauaaccgaaagu	ucuuugguuaucuagcuguaugaguguauuggucuucauaaagcuagauaaccgaaagu	7:90554689..90554748:-
3_9732	26.3	86 +/- 11%	-	43	41	0	2	yes	bta-miR-9-5p_MIMAT0009389_Bos_taurus_miR-9-5p	hsa-miR-9-5p_MIMAT0000441_Homo_sapiens_miR-9-5p	-	-	ucuuugguuaucuagcuguauga	auaaagcuagauaaccgaaagu	ucuuugguuaucuagcuguaugagugguguggagucuucauaaagcuagauaaccgaaagu	3:14462439..14462500:+
6_11686	26	86 +/- 11%	-	50	47	0	3	yes	bta-miR-2284ab_MIMAT0030437_Bos_taurus_miR-2284ab	-	-	-	uaaaaguuugguuggguuuuuc	aaaaucugaacaaacuuuccgg	uaaaaguuugguuggguuuuucuguaacaucugauggaaaaaucugaacaaacuuuccgg	6:103797777..103797837:+
21_6149	25.8	86 +/- 11%	-	43	42	0	1	yes	bta-miR-376c_MIMAT0009947_Bos_taurus_miR-376c	hsa-miR-376c-3p_MIMAT0000720_Homo_sapiens_miR-376c-3p	-	-	aacauagaggaaauuccacgu	gguggauauuccuucuauguuua	gguggauauuccuucuauguuuauguuauuugugguuaaacauagaggaaauuccacgu	21:67578325..67578384:+
28_8443	25.7	86 +/- 11%	-	41	40	0	1	yes	bta-miR-1296_MIMAT0009964_Bos_taurus_miR-1296	hsa-miR-1296-5p_MIMAT0005794_Homo_sapiens_miR-1296-5p	-	-	uuagggcccuggcuccaucuccu	gaguggggcuuugacccuaacc	uuagggcccuggcuccaucuccuuuaggaaaaccuucuguggggaguggggcuuugacccuaacc	28:19569105..19569170:-
19_4682	25.6	86 +/- 11%	-	41	39	0	2	yes	bta-miR-132_MIMAT0003812_Bos_taurus_miR-132	hsa-miR-212-3p_MIMAT0000269_Homo_sapiens_miR-212-3p	-	-	uaacagucuacagccauggucg	aaccguggcuuucgauuguua	aaccguggcuuucgauuguuacugugggaaccggagguaacagucuacagccauggucg	19:23651160..23651219:-
5_11066	24.2	86 +/- 11%	-	38	34	0	4	yes	bta-miR-33a_MIMAT0009294_Bos_taurus_miR-33a	hsa-miR-33a-5p_MIMAT0000091_Homo_sapiens_miR-33a-5p	-	-	gugcauuguaguugcauugc	caauguuuccacagugcauca	gugcauuguaguugcauugcauguucuggcgguacccgugcaauguuuccacagugcauca	5:113410754..113410815:+
2_9012	23	86 +/- 11%	-	45	35	0	10	yes	bta-miR-2285aa_MIMAT0030435_Bos_taurus_miR-2285aa	-	-	-	caaaaaguucguccagauuuuu	aaaacuggaacgaacuuuugggc	caaaaaguucguccagauuuuuccauaagauguuacagaaaaacuggaacgaacuuuugggc	2:5205392..5205454:+
10_152	20.9	86 +/- 11%	-	33	26	0	7	yes	bta-miR-628_MIMAT0009356_Bos_taurus_miR-628	hsa-miR-628-5p_MIMAT0004809_Homo_sapiens_miR-628-5p	-	-	augcugacauauuuacuagaggg	uucuaguaagaguggcagucg	augcugacauauuuacuagaggguaaaauuaauaaccuucuaguaagaguggcagucg	10:55017705..55017763:+
12_1252	20.2	86 +/- 11%	-	33	26	0	7	yes	bta-miR-3613a_MIMAT0024574_Bos_taurus_miR-3613a	hsa-miR-3613-5p_MIMAT0017990_Homo_sapiens_miR-3613-5p	-	-	uguuguacuuuuuuuuuuguuc	acaaaaaaaaaagcccaacccu	uguuguacuuuuuuuuuuguucguugcauuuuuaggaacaaaaaaaaaagcccaacccu	12:19542758..19542817:-
21_6184	18.1	86 +/- 11%	-	27	22	0	5	yes	bta-miR-541_MIMAT0009343_Bos_taurus_miR-541	hsa-miR-541-5p_MIMAT0004919_Homo_sapiens_miR-541-5p	-	-	aaaggauucugcugucggucccacu	uggugggcacagaauccggccu	aaaggauucugcugucggucccacuccaaaguucaaaaaauggguggugggcacagaauccggccu	21:67602352..67602418:+
24_7371	17.9	86 +/- 11%	-	33	20	0	13	yes	bta-miR-2285u_MIMAT0031094_Bos_taurus_miR-2285u	-	-	-	aaacccgaacgaacuuuugggc	aaaaaauuuguuuggguuuu	aaaaaauuuguuuggguuuuucuguaagaugguauggaaaaacccgaacgaacuuuugggc	24:33897676..33897737:+
22_6400	16.5	86 +/- 11%	-	23	21	0	2	yes	bta-miR-138_MIMAT0003813_Bos_taurus_miR-138	hsa-miR-138-5p_MIMAT0000430_Homo_sapiens_miR-138-5p	-	-	agcugguguugugaaucaggccg	gcuacuucacaacaccagggu	agcugguguugugaaucaggccgucgccaaucagagaacggcuacuucacaacaccagggu	22:14870592..14870653:+
27_8192	15.6	86 +/- 11%	-	30	18	0	12	yes	bta-miR-2284ac_MIMAT0030447_Bos_taurus_miR-2284ac	-	-	-	aaaauguucgcuuggcuuuuuc	aaaaaccugagugaacuuuuca	aaaauguucgcuuggcuuuuuccauacuaccuuacagaaaaaccugagugaacuuuuca	27:18517049..18517108:+
19_4711	15.3	86 +/- 11%	-	21	9	0	12	yes	bta-miR-324_MIMAT0009285_Bos_taurus_miR-324	hsa-miR-324-5p_MIMAT0000761_Homo_sapiens_miR-324-5p	-	-	cgcauccccuagggcauuggugu	ccacugccccaggugcugcugg	cgcauccccuagggcauugguguaaagcuggagacccacugccccaggugcugcugg	19:27571355..27571412:-
17_3344	14.8	86 +/- 11%	-	28	26	0	2	no	bta-miR-1306_MIMAT0009974_Bos_taurus_miR-1306	hsa-miR-1306-5p_MIMAT0022726_Homo_sapiens_miR-1306-5p	-	-	ccaccuccccugcaaacgucc	acguuggcucugguggugaugg	ccaccuccccugcaaacguccagugaugcagagguaauggacguuggcucugguggugaugg	17:74987968..74988030:+
12_1130	14.6	86 +/- 11%	-	30	21	0	9	no	bta-miR-18a_MIMAT0003526_Bos_taurus_miR-18a	hsa-miR-18a-5p_MIMAT0000072_Homo_sapiens_miR-18a-5p	-	-	uaaggugcaucuagugcagau	acugcccuaagugcuccuucugg	uaaggugcaucuagugcagauagugaaguagauuagcaucuacugcccuaagugcuccuucugg	12:66226701..66226765:+
18_3989	12.7	86 +/- 11%	-	16	15	0	1	yes	bta-miR-330_MIMAT0009290_Bos_taurus_miR-330	hsa-miR-330-5p_MIMAT0004693_Homo_sapiens_miR-330-5p	-	-	ucucugggccugugucuuaggcu	caaagcacacggccugcagagagg	ucucugggccugugucuuaggcucugcaagaucaaccgagcaaagcacacggccugcagagagg	18:53654158..53654222:-
15_2156	12.4	86 +/- 11%	-	15	7	0	8	yes	bta-miR-129_MIMAT0009220_Bos_taurus_miR-129	hsa-miR-129-5p_MIMAT0000242_Homo_sapiens_miR-129-5p	-	-	cuuuuugcggucugggcuugc	aagcccuuaccccaaaaagcau	cuuuuugcggucugggcuugcuguacauaacucaauagccggaagcccuuaccccaaaaagcau	15:74545199..74545263:+
25_7809	11.9	86 +/- 11%	-	22	20	0	2	no	bta-miR-1842_MIMAT0036969_Bos_taurus_miR-1842	hsa-miR-8057_MIMAT0030984_Homo_sapiens_miR-8057	-	-	uuggcucugugaggucggcuca	agcaggccugucagggcguugu	uuggcucugugaggucggcucaaggugggucuggauguugagcaggccugucagggcguugu	25:1744659..1744721:-
21_6160	11.8	86 +/- 11%	-	15	12	0	3	yes	bta-miR-1185_MIMAT0009973_Bos_taurus_miR-1185	hsa-miR-1185-5p_MIMAT0005798_Homo_sapiens_miR-1185-5p	-	-	agaggauacccuuuguauguuc	auauacagagggagacucuuau	agaggauacccuuuguauguucacuuuauuaauggcgaauauacagagggagacucuuau	21:67581383..67581443:+
8_12781	11.4	86 +/- 11%	-	13	12	0	1	yes	bta-miR-491_MIMAT0009332_Bos_taurus_miR-491	hsa-miR-491-5p_MIMAT0002807_Homo_sapiens_miR-491-5p	-	-	aguggggaacccuuccaugaggag	cuuaugcaagauucccuucuac	aguggggaacccuuccaugaggaguagaacacuccuuaugcaagauucccuucuac	8:23661698..23661754:-
21_6167	11.2	86 +/- 11%	-	15	14	0	1	yes	bta-miR-539_MIMAT0009342_Bos_taurus_miR-539	hsa-miR-381-3p_MIMAT0000736_Homo_sapiens_miR-381-3p	-	-	cauacaaggacaauuucuuucu	ggagaaauuauccuuggugug	ggagaaauuauccuugguguguucgcuuuauuugggaugaaucauacaaggacaauuucuuucu	21:67584379..67584443:+
21_6147	10.8	86 +/- 11%	-	14	13	0	1	yes	bta-miR-376c_MIMAT0009947_Bos_taurus_miR-376c	hsa-miR-376c-3p_MIMAT0000720_Homo_sapiens_miR-376c-3p	-	-	aacauagaggaaaauccacauu	gguggauauuccuucuauguuua	gguggauauuccuucuauguuuacaggauugacagcuaaacauagaggaaaauccacauu	21:67577952..67578012:+
19_4684	10.7	86 +/- 11%	-	12	11	0	1	yes	bta-miR-212_MIMAT0009264_Bos_taurus_miR-212	hsa-miR-212-3p_MIMAT0000269_Homo_sapiens_miR-212-3p	-	-	uaacagucuccagucacggcc	accuuggcucuagacugcuuacu	accuuggcucuagacugcuuacugcccgggccgcccucaguaacagucuccagucacggcc	19:23651588..23651649:-
16_2675	10.6	86 +/- 11%	-	23	21	0	2	no	bta-miR-29d-5p_MIMAT0026919_Bos_taurus_miR-29d-5p	hsa-miR-29c-5p_MIMAT0004673_Homo_sapiens_miR-29c-5p	-	-	ugaccgauuucuccugguguuca	uagcaccauuugaaaucgauua	ugaccgauuucuccugguguucagagucuguuuuugucuagcaccauuugaaaucgauua	16:77562552..77562612:+
21_6111	10.4	86 +/- 11%	-	19	18	0	1	no	bta-miR-370_MIMAT0009300_Bos_taurus_miR-370	hsa-miR-370-3p_MIMAT0000722_Homo_sapiens_miR-370-3p	-	-	gccugcugggguggaaccuggu	caggucacgucucugcaguuaca	caggucacgucucugcaguuacaccgcucacgagugccugcugggguggaaccuggu	21:67457248..67457305:+
21_6180	10.1	86 +/- 11%	-	11	7	0	4	yes	bta-miR-485_MIMAT0009328_Bos_taurus_miR-485	hsa-miR-485-3p_MIMAT0002176_Homo_sapiens_miR-485-3p	-	-	gucauacacggcucuccucucu	agaggcuggccgugaugaauuc	agaggcuggccgugaugaauucgauucaucaaagcgagucauacacggcucuccucucu	21:67593962..67594021:+
X_13698	9.9	86 +/- 11%	-	11	10	0	1	yes	bta-miR-188_MIMAT0009249_Bos_taurus_miR-188	hsa-miR-188-5p_MIMAT0000457_Homo_sapiens_miR-188-5p	-	-	caucccuugcaugguggagggu	cucccacaugcaggguuugca	caucccuugcaugguggagggugagcuuucugaaaaccccucccacaugcaggguuugca	X:92886840..92886900:+
21_6176	9.7	86 +/- 11%	-	11	9	0	2	yes	bta-miR-382_MIMAT0009308_Bos_taurus_miR-382	hsa-miR-382-5p_MIMAT0000737_Homo_sapiens_miR-382-5p	-	-	gaaguuguucgugguggauucg	aaucauucacggacaacacuuu	gaaguuguucgugguggauucgcuuuacuuaugacgaaucauucacggacaacacuuu	21:67592887..67592945:+
21_6155	9.5	86 +/- 11%	-	13	12	0	1	yes	bta-miR-376c_MIMAT0009947_Bos_taurus_miR-376c	hsa-miR-376a-3p_MIMAT0000729_Homo_sapiens_miR-376a-3p	-	-	aucauagaggaaaauccaugu	gguggauauuccuucuauguuua	gguggauauuccuucuauguuuacgugauucauagauaaucauagaggaaaauccaugu	21:67579078..67579137:+
X_13674	8.2	87 +/- 10%	-	8	6	0	2	yes	bta-miR-545-5p_MIMAT0003806_Bos_taurus_miR-545-5p	hsa-miR-545-5p_MIMAT0004785_Homo_sapiens_miR-545-5p	-	-	ucaguaaauguuuauuggauga	aucaacaaacauuuauugugugc	ucaguaaauguuuauuggaugaauaaaugaauggcucaucaacaaacauuuauugugugc	X:81951396..81951456:+
23_6980	7.2	87 +/- 10%	-	5	3	0	2	yes	bta-miR-219_MIMAT0030444_Bos_taurus_miR-219	hsa-miR-219a-1-3p_MIMAT0004567_Homo_sapiens_miR-219a-1-3p	-	-	agaguugagucuggacgucccg	ugauuguccaaacgcaauucucg	ugauuguccaaacgcaauucucgagucucuagcucuggccgagaguugagucuggacgucccg	23:7335349..7335412:-
15_1959	7.1	87 +/- 10%	-	5	3	0	2	yes	bta-miR-34b_MIMAT0003549_Bos_taurus_miR-34b	hsa-miR-34b-3p_MIMAT0004676_Homo_sapiens_miR-34b-3p	-	-	caaucacuaguuccacugccauc	uaggcaguguaauuagcugauugu	uaggcaguguaauuagcugauuguacucucaugcuuacaaucacuaguuccacugccauc	15:22134736..22134796:+
3_9959	6.3	88 +/- 9%	-	25	25	0	0	yes	bta-miR-2415-5p_MIMAT0011978_Bos_taurus_miR-2415-5p	hsa-miR-4650-5p_MIMAT0019713_Homo_sapiens_miR-4650-5p	-	-	ccaggccugcuggaccgacgcc	agucgguccugccggccaggcc	agucgguccugccggccaggccugcuggacacuccugccggccaggccugcuggaccgacgcc	3:102923774..102923837:+
5_10853	6.2	88 +/- 9%	-	10	9	0	1	yes	bta-miR-2435_MIMAT0012007_Bos_taurus_miR-2435	-	-	-	aaacucgaaugaacucuuuggc	caaaaagaucauuuggguuuuu	caaaaagaucauuuggguuuuucugaugauguuauggaaaacucgaaugaacucuuuggc	5:68192488..68192548:+
3_10052	6.1	88 +/- 9%	-	699	699	0	0	yes	bta-miR-92b_MIMAT0009384_Bos_taurus_miR-92b	hsa-miR-25-3p_MIMAT0000081_Homo_sapiens_miR-25-3p	-	-	uauugcacucgucccggccucc	agggacgggacgcggugcaguguu	agggacgggacgcggugcaguguuguucuuuccccugccaauauugcacucgucccggccucc	3:15480738..15480801:-
15_2326	6.1	88 +/- 9%	-	3	1	0	2	yes	bta-miR-2284t-5p_MIMAT0011831_Bos_taurus_miR-2284t-5p	hsa-miR-494-3p_MIMAT0002816_Homo_sapiens_miR-494-3p	-	-	cgaaacauucacucggguuuu	aaacucgaaugaauguuuuggcc	cgaaacauucacucggguuuuuccauagcaucuuaacagaaaaacucgaaugaauguuuuggcc	15:39162247..39162311:-
27_8287	6	88 +/- 9%	-	22827	22827	0	0	yes	bta-miR-486_MIMAT0009329_Bos_taurus_miR-486	hsa-miR-486-5p_MIMAT0002177_Homo_sapiens_miR-486-5p	-	-	uccuguacugagcugccccga	gggucagcucaguaccgggcg	uccuguacugagcugccccgaggcccuucgcugugcccagcucgggucagcucaguaccgggcg	27:36261846..36261910:-
18_3898	6	88 +/- 9%	-	72	72	0	0	yes	bta-miR-328_MIMAT0009287_Bos_taurus_miR-328	hsa-miR-328-3p_MIMAT0000752_Homo_sapiens_miR-328-3p	-	-	cuggcccucucugcccuuccgu	gggggggcaggaggggcucaggg	gggggggcaggaggggcucagggagauagugugugcugccccuggcccucucugcccuuccgu	18:34957619..34957682:-
5_11416	5.8	83 +/- 8%	-	58	58	0	0	yes	bta-miR-200c_MIMAT0003823_Bos_taurus_miR-200c	hsa-miR-200b-3p_MIMAT0000318_Homo_sapiens_miR-200b-3p	-	-	uaauacugccggguaaugaugga	cgucuuacccagcaguguuugg	cgucuuacccagcaguguuugggugcugguugggagucucuaauacugccggguaaugaugga	5:103859437..103859500:-
7_12132	5.7	83 +/- 8%	-	15	15	0	0	yes	bta-miR-1271_MIMAT0009975_Bos_taurus_miR-1271	hsa-miR-96-5p_MIMAT0000095_Homo_sapiens_miR-96-5p	-	-	cuuggcaccuaguaaguacuc	gugccugcuaugugccaggca	cuuggcaccuaguaaguacucaguauauacuuguugagugccugcuaugugccaggca	7:39194961..39195019:+
8_12852	5.7	83 +/- 8%	-	1850	1850	0	0	yes	bta-miR-320a_MIMAT0003534_Bos_taurus_miR-320a	hsa-miR-320a_MIMAT0000510_Homo_sapiens_miR-320a	-	-	aaaagcuggguugagagggcga	gccuucucuucccgguucuucc	gccuucucuucccgguucuucccggagucgggaaaagcuggguugagagggcga	8:70060388..70060442:-
27_8288	5.7	83 +/- 8%	-	22827	22827	0	0	yes	bta-miR-486_MIMAT0009329_Bos_taurus_miR-486	hsa-miR-486-5p_MIMAT0002177_Homo_sapiens_miR-486-5p	-	-	uccuguacugagcugccccga	ggggcuucaaggccagcuuggacc	ggggcuucaaggccagcuuggaccugcguccucccugacggguccuguacugagcugccccga	27:36261889..36261952:-
29_8757	5.7	83 +/- 8%	-	86	86	0	0	yes	bta-miR-483_MIMAT0009327_Bos_taurus_miR-483	hsa-miR-483-3p_MIMAT0002173_Homo_sapiens_miR-483-3p	-	-	ucacuccucuccucccgucuucu	agggcgggaagaaaggagggcgu	agggcgggaagaaaggagggcguggucugugcagcuccucacuccucuccucccgucuucu	29:50061110..50061171:+
13_1501	5.7	83 +/- 8%	-	10	8	0	2	yes	bta-miR-7861_MIMAT0030441_Bos_taurus_miR-7861	-	-	-	cacacucagauaaaguaggcacu	augcuaccuagucugagugagu	cacacucagauaaaguaggcacuuuuugguucuugaaaugcuaccuagucugagugagu	13:13129034..13129093:-
13_1446	5.7	83 +/- 8%	-	12	12	0	0	yes	bta-miR-499_MIMAT0003536_Bos_taurus_miR-499	hsa-miR-499a-5p_MIMAT0002870_Homo_sapiens_miR-499a-5p	-	-	uuaagacuugcagugauguuu	acaucacagcaagucugugcu	uuaagacuugcagugauguuuaacuccucuccacgugaacaucacagcaagucugugcu	13:64900492..64900551:+
X_13809	5.6	83 +/- 8%	-	31	31	0	0	yes	bta-miR-504_MIMAT0009340_Bos_taurus_miR-504	hsa-miR-504-5p_MIMAT0002875_Homo_sapiens_miR-504-5p	-	-	agacccuggucugcacucugucu	aagggagcgcagggcaggguuucc	agacccuggucugcacucugucuguaugcuuacugaagggagcgcagggcaggguuucc	X:22083700..22083759:-
9_13203	5.6	83 +/- 8%	-	185108	185107	0	1	yes	bta-miR-30a-5p_MIMAT0003841_Bos_taurus_miR-30a-5p	hsa-miR-30a-5p_MIMAT0000087_Homo_sapiens_miR-30a-5p	-	-	uguaaacauccucgacugga	uucagucggauguuugcagc	uguaaacauccucgacuggaagcugugaggcugcagaaaggcuuucagucggauguuugcagc	9:10768283..10768346:-
18_4003	5.6	83 +/- 8%	-	1823	1823	0	0	yes	bta-miR-150_MIMAT0003845_Bos_taurus_miR-150	hsa-miR-150-5p_MIMAT0000451_Homo_sapiens_miR-150-5p	-	-	ucucccaacccuuguaccagug	cugguacagguacggggaggca	ucucccaacccuuguaccagugugugucucagacccugguacagguacggggaggca	18:56407865..56407922:-
21_6163	5.5	83 +/- 8%	-	373	372	0	1	yes	bta-miR-381_MIMAT0009307_Bos_taurus_miR-381	hsa-miR-381-3p_MIMAT0000736_Homo_sapiens_miR-381-3p	-	-	uauacaagggcaagcucucugu	cgagguugcccuuuguauauuc	cgagguugcccuuuguauauucgguuuuuugauguagaauauacaagggcaagcucucugu	21:67583081..67583142:+
25_7730	5.5	83 +/- 8%	-	2488	2480	0	8	yes	bta-miR-93_MIMAT0003837_Bos_taurus_miR-93	hsa-miR-17-5p_MIMAT0000070_Homo_sapiens_miR-17-5p	-	-	caaagugcuguucgugcaggu	acugcugagccagcacuucccga	caaagugcuguucgugcagguagugugaucaccugaccuacugcugagccagcacuucccga	25:36892258..36892320:+
1_5187	5.5	83 +/- 8%	-	412	412	0	0	yes	bta-miR-155_MIMAT0009241_Bos_taurus_miR-155	hsa-miR-155-5p_MIMAT0000646_Homo_sapiens_miR-155-5p	-	-	uuaaugcuaaucgugauagggguu	cuccuacauguuagcauuaaca	uuaaugcuaaucgugauagggguuuuuaccucggacugacuccuacauguuagcauuaaca	1:10227276..10227337:-
21_5836	5.4	83 +/- 8%	-	39	39	0	0	yes	bta-miR-7_MIMAT0003843_Bos_taurus_miR-7	hsa-miR-7-5p_MIMAT0000252_Homo_sapiens_miR-7-5p	-	-	uggaagacuagugauuuuguuguu	caacaagucccagucugccgca	uggaagacuagugauuuuguuguugucuccugcgcucaacaacaagucccagucugccgca	21:19989083..19989144:+
5_11414	5.4	83 +/- 8%	-	819	818	0	1	yes	bta-miR-141_MIMAT0009232_Bos_taurus_miR-141	hsa-miR-141-3p_MIMAT0000432_Homo_sapiens_miR-141-3p	-	-	uaacacugucugguaaagaug	caucuuccagcacaguguugga	caucuuccagcacaguguuggauggucuaauggugaagcuccuaacacugucugguaaagaug	5:103859016..103859079:-
15_2211	5.4	83 +/- 8%	-	1145	1144	0	1	yes	bta-miR-130a_MIMAT0009223_Bos_taurus_miR-130a	hsa-miR-130a-3p_MIMAT0000425_Homo_sapiens_miR-130a-3p	-	-	cagugcaauguuaaaagggc	gcucuuuucacauugugcuacu	gcucuuuucacauugugcuacugucugcgccugucacuagcagugcaauguuaaaagggc	15:82197724..82197784:+
21_6237	5.4	83 +/- 8%	-	81	81	0	0	yes	bta-miR-211_MIMAT0009263_Bos_taurus_miR-211	hsa-miR-204-5p_MIMAT0000265_Homo_sapiens_miR-204-5p	-	-	uucccuuugucauccuuugccc	gcagggacagcaaaggggugc	uucccuuugucauccuuugcccaggguucugaguggggcagggacagcaaaggggugc	21:28046435..28046493:-
21_6143	5.4	83 +/- 8%	-	27	27	0	0	yes	bta-miR-495_MIMAT0009335_Bos_taurus_miR-495	hsa-miR-495-3p_MIMAT0002817_Homo_sapiens_miR-495-3p	-	-	aaacaaacauggugcacuucuu	gaaguugcccauguucuuuucg	gaaguugcccauguucuuuucgcugauaugugacgaaacaaacauggugcacuucuu	21:67573247..67573304:+
6_11916	5.4	83 +/- 8%	-	18	18	0	0	yes	bta-miR-95_MIMAT0009387_Bos_taurus_miR-95	hsa-miR-95-3p_MIMAT0000094_Homo_sapiens_miR-95-3p	-	-	uucaacggguauuuauugagc	ucaauaaauguuuguugaauu	ucaauaaauguuuguugaauugagaugcgcuaaauucaacggguauuuauugagc	6:119145915..119145970:-
20_5685	5.4	83 +/- 8%	-	98	98	0	0	yes	bta-miR-218_MIMAT0003798_Bos_taurus_miR-218	hsa-miR-218-5p_MIMAT0000275_Homo_sapiens_miR-218-5p	-	-	uugugcuugaucuaaccaugu	augguucugucaagcaccgcg	uugugcuugaucuaaccaugugguggaacgauggaaacggaacaugguucugucaagcaccgcg	20:444315..444379:-
16_2875	5.4	83 +/- 8%	-	16942	16942	0	0	yes	bta-miR-194_MIMAT0009254_Bos_taurus_miR-194	hsa-miR-194-5p_MIMAT0000460_Homo_sapiens_miR-194-5p	-	-	uguaacagcaacuccaugugga	caguggagaugcuguuacuuu	uguaacagcaacuccauguggacugugcgucaauuuccaguggagaugcuguuacuuu	16:24306042..24306100:-
21_6091	5.4	83 +/- 8%	-	1443	1437	0	6	yes	bta-miR-342_MIMAT0003846_Bos_taurus_miR-342	hsa-miR-342-3p_MIMAT0000753_Homo_sapiens_miR-342-3p	-	-	ucucacacagaaaucgcacccau	aggggugcuaucugugguugagg	aggggugcuaucugugguugaggacacggcaaaugaaacugucucacacagaaaucgcacccau	21:66706866..66706930:+
4_10559	5.3	83 +/- 8%	-	27	27	0	0	yes	bta-miR-592_MIMAT0009353_Bos_taurus_miR-592	hsa-miR-592_MIMAT0003260_Homo_sapiens_miR-592	-	-	uugugucaauaugcgaugaugu	gucaucacguggugacgcaaca	uugugucaauaugcgaugaugugugugauggcacagcgucaucacguggugacgcaaca	4:92126825..92126884:-
8_12726	5.3	83 +/- 8%	-	455	255	0	200	yes	bta-miR-455-5p_MIMAT0003835_Bos_taurus_miR-455-5p	hsa-miR-455-5p_MIMAT0003150_Homo_sapiens_miR-455-5p	-	-	uaugugccuuuggacuacaucg	gcaguccaugggcauauacacu	uaugugccuuuggacuacaucguggaagccagcaccaugcaguccaugggcauauacacu	8:105147061..105147121:+
22_6518	5.3	83 +/- 8%	-	1456	1391	0	65	yes	bta-miR-425-5p_MIMAT0003832_Bos_taurus_miR-425-5p	hsa-miR-425-5p_MIMAT0003393_Homo_sapiens_miR-425-5p	-	-	aaugacacgaucacucccguug	caucgggaaugucguguccgccc	aaugacacgaucacucccguugagugggcacccaagaagccaucgggaaugucguguccgccc	22:51543964..51544027:+
21_6153	5.3	83 +/- 8%	-	19	19	0	0	yes	bta-miR-654_MIMAT0009359_Bos_taurus_miR-654	hsa-miR-654-3p_MIMAT0004814_Homo_sapiens_miR-654-3p	-	-	uaugucugcugaccaucaccu	guggugggcugcagaacaugug	guggugggcugcagaacaugugcuuccuucgugucauaugucugcugaccaucaccu	21:67578852..67578909:+
1_5195	5.3	83 +/- 8%	-	2783	2782	1	0	yes	bta-let-7c_MIMAT0004332_Bos_taurus_let-7c	hsa-let-7a-5p_MIMAT0000062_Homo_sapiens_let-7a-5p	-	-	ugagguaguagguuguaugguu	cuguacaaccuucuagcuuucc	ugagguaguagguuguaugguuuagaguuacacccugggaguuaacuguacaaccuucuagcuuucc	1:19930465..19930532:-
X_13821	5.3	83 +/- 8%	-	81	81	0	0	yes	bta-miR-224_MIMAT0009271_Bos_taurus_miR-224	hsa-miR-224-5p_MIMAT0000281_Homo_sapiens_miR-224-5p	-	-	caagucacuagugguuccguuu	augguacccuagugacuacaa	caagucacuagugguuccguuuaguagaugguuguacauuguuucaaaaugguacccuagugacuacaa	X:34664594..34664663:-
4_10561	5.3	83 +/- 8%	-	524	524	0	0	yes	bta-miR-182_MIMAT0009244_Bos_taurus_miR-182	hsa-miR-182-5p_MIMAT0000259_Homo_sapiens_miR-182-5p	-	-	uuuggcaaugguagaacucacacu	ugguucuagacuugccaacua	uuuggcaaugguagaacucacacuggugagguaaugggauccggugguucuagacuugccaacua	4:94406721..94406786:-
7_12393	5.3	83 +/- 8%	-	39	39	0	0	yes	bta-miR-7_MIMAT0003843_Bos_taurus_miR-7	hsa-miR-7-5p_MIMAT0000252_Homo_sapiens_miR-7-5p	-	-	uggaagacuagugauuuuguuguu	caacaagucacagcuuccuca	uggaagacuagugauuuuguuguucugauguacuaugacaacaagucacagcuuccuca	7:20584149..20584208:-
21_6190	5.3	83 +/- 8%	-	19	19	0	0	yes	bta-miR-412_MIMAT0009313_Bos_taurus_miR-412	hsa-miR-412-5p_MIMAT0026557_Homo_sapiens_miR-412-5p	-	-	uggucgaccaguuggaaaguaau	uacuucaccugguccacuagc	uggucgaccaguuggaaaguaauuguuucuaauguacuucaccugguccacuagc	21:67603404..67603459:+
7_12348	5.3	83 +/- 8%	-	1636	1597	0	39	yes	bta-miR-24-3p_MIMAT0003840_Bos_taurus_miR-24-3p	hsa-miR-24-3p_MIMAT0000080_Homo_sapiens_miR-24-3p	-	-	uggcucaguucagcaggaac	gugccuacugagcugaaacacagu	gugccuacugagcugaaacacaguugauuugugcacacuggcucaguucagcaggaac	7:12981644..12981702:-
6_11576	5.3	83 +/- 8%	-	99	99	0	0	yes	bta-miR-218_MIMAT0003798_Bos_taurus_miR-218	hsa-miR-218-5p_MIMAT0000275_Homo_sapiens_miR-218-5p	-	-	uugugcuugaucuaaccaugu	augguuccgucaagcaccaug	uugugcuugaucuaaccaugugguugccagguaugaguaaaacaugguuccgucaagcaccaug	6:41545052..41545116:+
X_13704	5.3	83 +/- 8%	-	30	9	0	21	yes	bta-miR-362-5p_MIMAT0009298_Bos_taurus_miR-362-5p	hsa-miR-362-3p_MIMAT0004683_Homo_sapiens_miR-362-3p	-	-	aacacaccuauucaaggauu	aauccuuggaaccuaggugugagu	aauccuuggaaccuaggugugagugcuguucuagugcaacacaccuauucaaggauu	X:92898445..92898502:+
21_6193	5.2	83 +/- 8%	-	359	359	0	0	yes	bta-miR-410_MIMAT0009311_Bos_taurus_miR-410	hsa-miR-410-3p_MIMAT0002171_Homo_sapiens_miR-410-3p	-	-	aauauaacacagauggccugu	agguugucugugaugaguucg	agguugucugugaugaguucgcuuuauuaaugacgaauauaacacagauggccugu	21:67603878..67603934:+
16_2970	5.2	83 +/- 8%	-	170	170	0	0	yes	bta-miR-429_MIMAT0009315_Bos_taurus_miR-429	hsa-miR-200b-3p_MIMAT0000318_Homo_sapiens_miR-200b-3p	-	-	uaauacugucugguaaugccg	ucuuaccagacacgguuaga	ucuuaccagacacgguuagaucugguccuucugucuaauacugucugguaaugccg	16:52520100..52520156:-
7_12196	5.2	83 +/- 8%	-	2101	1386	0	715	yes	bta-miR-145_MIMAT0003542_Bos_taurus_miR-145	hsa-miR-145-5p_MIMAT0000437_Homo_sapiens_miR-145-5p	-	-	guccaguuuucccaggaaucccu	auuccuggaaauacuguucuu	guccaguuuucccaggaaucccuuagaugcuaagauggggauuccuggaaauacuguucuu	7:62810747..62810808:+
20_5561	5.2	83 +/- 8%	-	9	5	0	4	yes	bta-miR-582_MIMAT0009351_Bos_taurus_miR-582	-	-	-	aaccaguugaacaacugaaccca	uuacaguuguucaaccaguuacu	uuacaguuguucaaccaguuacuaaucuaccuaauuguaaccaguugaacaacugaaccca	20:19588125..19588186:+
20_5559	5.2	83 +/- 8%	-	1850	1850	0	0	yes	bta-miR-320a_MIMAT0003534_Bos_taurus_miR-320a	hsa-miR-320a_MIMAT0000510_Homo_sapiens_miR-320a	-	-	aaaagcuggguugagagggcga	gccuucucuucccgguucuucc	gccuucucuucccgguucuucccggagucgggaaaagcuggguugagagggcga	20:15213938..15213992:+
7_11946	5.2	83 +/- 8%	-	55	55	0	0	yes	bta-miR-181d_MIMAT0009243_Bos_taurus_miR-181d	hsa-miR-181a-5p_MIMAT0000256_Homo_sapiens_miR-181a-5p	-	-	aacauucauuguugucgguggguu	cccaccgagggaugaaugucac	aacauucauuguugucgguggguugugacagagaccagacccaccgagggaugaaugucac	7:12915271..12915332:+
X_13713	5.2	83 +/- 8%	-	416	415	0	1	yes	bta-miR-222_MIMAT0003530_Bos_taurus_miR-222	hsa-miR-221-3p_MIMAT0000278_Homo_sapiens_miR-221-3p	-	-	agcuacaucuggcuacugggucuc	cucaguagccaguguagauc	cucaguagccaguguagauccugucuuuuguaaucaguagcuacaucuggcuacugggucuc	X:103538170..103538232:+
12_1269	5.2	83 +/- 8%	-	12	12	0	0	yes	bta-miR-2299-5p_MIMAT0011807_Bos_taurus_miR-2299-5p	hsa-miR-378j_MIMAT0024612_Homo_sapiens_miR-378j	-	-	acuggauucauuucucugaaa	uccggggaauggauccagcgu	acuggauucauuucucugaaaguggauuuuguggucuguccggggaauggauccagcgu	12:29660168..29660227:-
5_11488	5.2	83 +/- 8%	-	83	83	0	0	yes	bta-miR-1249_MIMAT0009976_Bos_taurus_miR-1249	hsa-miR-1249-3p_MIMAT0005901_Homo_sapiens_miR-1249-3p	-	-	acgcccuucccccccuucuuca	aggagggaggagaugggccacguuc	aggagggaggagaugggccacguucccucugccuggaacgcccuucccccccuucuuca	5:116348278..116348337:-
21_6165	5.2	83 +/- 8%	-	142	141	0	1	yes	bta-miR-487b_MIMAT0003847_Bos_taurus_miR-487b	hsa-miR-487b-3p_MIMAT0003180_Homo_sapiens_miR-487b-3p	-	-	aaucguacagggucauccacuu	aucccuguccuguucguuuu	aucccuguccuguucguuuuacucaugucgaaucguacagggucauccacuu	21:67583577..67583629:+
12_1131	5.2	83 +/- 8%	-	113	113	0	0	yes	bta-miR-19a_MIMAT0004336_Bos_taurus_miR-19a	hsa-miR-19a-3p_MIMAT0000073_Homo_sapiens_miR-19a-3p	-	-	ugugcaaaucuaugcaaaacuga	aguuuugcauaguugcacuac	aguuuugcauaguugcacuacaagaagaauguaguugugcaaaucuaugcaaaacuga	12:66226848..66226906:+
13_1604	5.1	83 +/- 8%	-	160	160	0	0	yes	bta-miR-133a_MIMAT0009225_Bos_taurus_miR-133a	hsa-miR-133a-3p_MIMAT0000427_Homo_sapiens_miR-133a-3p	-	-	uuugguccccuucaaccagcugu	agcugguaaaauggaaccaaauc	agcugguaaaauggaaccaaaucaacuguucgauggauuugguccccuucaaccagcugu	13:55227305..55227365:-
X_13708	5.1	83 +/- 8%	-	3974	3974	0	0	yes	bta-miR-660_MIMAT0004344_Bos_taurus_miR-660	hsa-miR-660-5p_MIMAT0003338_Homo_sapiens_miR-660-5p	-	-	uacccauugcauaucggagcug	ccuccuaugugcauggauuaca	uacccauugcauaucggagcugugaauucucaaagcaccuccuaugugcauggauuaca	X:92901864..92901923:+
18_3592	5.1	83 +/- 8%	-	21	21	0	0	yes	bta-miR-138_MIMAT0003813_Bos_taurus_miR-138	hsa-miR-138-5p_MIMAT0000430_Homo_sapiens_miR-138-5p	-	-	agcugguguugugaaucaggccg	gcuauuucacgacaccaggguu	agcugguguugugaaucaggccgacgagcagcgcauccucuuacccggcuauuucacgacaccaggguu	18:24992704..24992773:+
19_4592	5.1	83 +/- 8%	-	21	21	0	0	yes	bta-miR-454_MIMAT0009326_Bos_taurus_miR-454	hsa-miR-130a-3p_MIMAT0000425_Homo_sapiens_miR-130a-3p	-	-	uagugcaauauugcuuauagggu	ccuaucgauauugucucugc	ccuaucgauauugucucugcuguguaaauagcucugaguagugcaauauugcuuauagggu	19:10339873..10339934:-
24_7375	5.1	83 +/- 8%	-	160	160	0	0	yes	bta-miR-133a_MIMAT0009225_Bos_taurus_miR-133a	hsa-miR-133a-3p_MIMAT0000427_Homo_sapiens_miR-133a-3p	-	-	uuugguccccuucaaccagcugu	agcugguaaaauggaaccaaauc	agcugguaaaauggaaccaaaucgccucuucaauggauuugguccccuucaaccagcugu	24:34844428..34844488:+
21_6169	5.1	83 +/- 8%	-	17	17	0	0	yes	bta-miR-655_MIMAT0009360_Bos_taurus_miR-655	hsa-miR-655-3p_MIMAT0003331_Homo_sapiens_miR-655-3p	-	-	auaauacaugguuaaccucucu	agagguuauccguguuauguuc	agagguuauccguguuauguucgcuuggcucaucaugaauaauacaugguuaaccucucu	21:67587336..67587396:+
8_12811	5.1	83 +/- 8%	-	1103	1103	0	0	yes	bta-miR-204_MIMAT0004338_Bos_taurus_miR-204	hsa-miR-204-5p_MIMAT0000265_Homo_sapiens_miR-204-5p	-	-	uucccuuugucauccuaugccu	gcugggaaggcaaagggacgu	uucccuuugucauccuaugccugagaauauaugaaggaggcugggaaggcaaagggacgu	8:47259552..47259612:-
15_2289	5.1	83 +/- 8%	-	30860	30860	0	0	yes	bta-let-7a-5p_MIMAT0003844_Bos_taurus_let-7a-5p	hsa-let-7a-5p_MIMAT0000062_Homo_sapiens_let-7a-5p	-	-	ugagguaguagguuguauaguu	cuguacagccuccuagcuuucc	ugagguaguagguuguauaguuuagaauuacaucaagggagauaacuguacagccuccuagcuuucc	15:33347569..33347636:-
26_8135	5.1	83 +/- 8%	-	1709	1422	0	287	yes	bta-miR-1307_MIMAT0009969_Bos_taurus_miR-1307	hsa-miR-1307-5p_MIMAT0022727_Homo_sapiens_miR-1307-5p	-	-	ucgaccggaccucgaccggcu	acucggcguggcgucggucgugg	ucgaccggaccucgaccggcucgucuauauugccaaucgacucggcguggcgucggucgugg	26:24230117..24230179:-
4_10570	5	83 +/- 8%	-	187	187	0	0	yes	bta-miR-29b_MIMAT0003828_Bos_taurus_miR-29b	hsa-miR-29a-3p_MIMAT0000086_Homo_sapiens_miR-29a-3p	-	-	uagcaccauuugaaaucaguguu	agcugguuucauauggugguuuaga	agcugguuucauauggugguuuagauuuaaauagugauugucuagcaccauuugaaaucaguguu	4:95402701..95402766:-
2_9385	5	83 +/- 8%	-	10231	10231	0	0	yes	bta-miR-10b_MIMAT0003839_Bos_taurus_miR-10b	hsa-miR-10a-5p_MIMAT0000253_Homo_sapiens_miR-10a-5p	-	-	uacccuguagaaccgaauuugu	agauucgauucuaggggaaua	uacccuguagaaccgaauuugugugguauccauguagucacagauucgauucuaggggaaua	2:20797623..20797685:-
X_13795	5	83 +/- 8%	-	84	84	0	0	yes	bta-miR-450a_MIMAT0003834_Bos_taurus_miR-450a	hsa-miR-450a-5p_MIMAT0001545_Homo_sapiens_miR-450a-5p	-	-	uuuugcgauguguuccuaauau	auugggaacauuuugcauucau	uuuugcgauguguuccuaauauguaaucuaaauguauugggaacauuuugcauucau	X:18179234..18179291:-
X_13790	5	83 +/- 8%	-	894	894	0	0	yes	bta-miR-19b_MIMAT0004337_Bos_taurus_miR-19b	hsa-miR-19a-3p_MIMAT0000073_Homo_sapiens_miR-19a-3p	-	-	ugugcaaauccaugcaaaacug	guuuugcugguuugcauuucagc	guuuugcugguuugcauuucagcguguggauauauggcugugcaaauccaugcaaaacug	X:17918013..17918073:-
X_13677	5	83 +/- 8%	-	493	493	0	0	yes	bta-miR-421_MIMAT0009314_Bos_taurus_miR-421	hsa-miR-421_MIMAT0003339_Homo_sapiens_miR-421	-	-	aucaacagacauuaauugggcgc	ccucauuaaauguuuguugaauga	ccucauuaaauguuuguugaaugaaaaaaugaaucaucaacagacauuaauugggcgc	X:82024090..82024148:+
20_5564	5	83 +/- 8%	-	16	16	0	0	yes	bta-miR-449a_MIMAT0009320_Bos_taurus_miR-449a	hsa-miR-34a-5p_MIMAT0000255_Homo_sapiens_miR-34a-5p	-	-	uggcaguguauuguuagcuggu	cagcuaacaugcaacugcuauc	uggcaguguauuguuagcugguugaauaugugagugccaucagcuaacaugcaacugcuauc	20:23967404..23967466:+
X_13712	5	83 +/- 8%	-	2492	2492	0	0	yes	bta-miR-1468_MIMAT0013592_Bos_taurus_miR-1468	hsa-miR-1468-5p_MIMAT0006789_Homo_sapiens_miR-1468-5p	-	-	cuccguuugccuguuuugcuga	agcaaaauaagcaaauggaaaa	cuccguuugccuguuuugcugauguucauuugacuuauucucagcaaaauaagcaaauggaaaa	X:101844109..101844173:+
5_11124	4.9	75 +/- 9%	-	1824	1660	0	164	yes	bta-miR-148b_MIMAT0003814_Bos_taurus_miR-148b	hsa-miR-148a-3p_MIMAT0000243_Homo_sapiens_miR-148a-3p	-	-	ucagugcaucacagaacuuugucu	gaaguucuguuauacacucaggcu	gaaguucuguuauacacucaggcuguggcucucugaaagucagugcaucacagaacuuugucu	5:25849776..25849839:-
8_12705	4.9	75 +/- 9%	-	1609	1597	0	12	yes	bta-miR-24_MIMAT0009250_Bos_taurus_miR-24	hsa-miR-24-3p_MIMAT0000080_Homo_sapiens_miR-24-3p	-	-	uggcucaguucagcaggaac	gugccuacugagcugauaucagu	gugccuacugagcugauaucaguucucauuuuacacacuggcucaguucagcaggaac	8:83010381..83010439:+
16_3065	4.9	75 +/- 9%	-	1505	1505	0	0	yes	bta-miR-181b_MIMAT0003793_Bos_taurus_miR-181b	hsa-miR-181a-5p_MIMAT0000256_Homo_sapiens_miR-181a-5p	-	-	aacauucauugcugucgguggg	cacugaacaaugagugcaac	aacauucauugcugucgguggguugaacuguguggacaagcucacugaacaaugagugcaac	16:79685772..79685834:-
11_762	4.9	75 +/- 9%	-	1542	1541	0	1	yes	bta-miR-181b_MIMAT0003793_Bos_taurus_miR-181b	hsa-miR-181a-5p_MIMAT0000256_Homo_sapiens_miR-181a-5p	-	-	aacauucauugcugucgguggg	cucacugaucaaugaaugua	aacauucauugcugucgguggguuugacuuugaaucaacucacugaucaaugaaugua	11:95710640..95710698:+
X_13788	4.8	75 +/- 9%	-	32131	32131	0	0	yes	bta-miR-92a_MIMAT0009383_Bos_taurus_miR-92a	hsa-miR-25-3p_MIMAT0000081_Homo_sapiens_miR-25-3p	-	-	uauugcacuugucccggccugu	ggguggggauuuguugcacugcu	ggguggggauuuguugcacugcuuguguuauauauaaaguauugcacuugucccggccugu	X:17917862..17917923:-
15_1962	4.8	75 +/- 9%	-	17	17	0	0	yes	bta-miR-34c_MIMAT0003854_Bos_taurus_miR-34c	hsa-miR-34a-5p_MIMAT0000255_Homo_sapiens_miR-34a-5p	-	-	aggcaguguaguuagcugauugc	aaucacuaaccacacggccagg	aggcaguguaguuagcugauugcuaauaauaccaaucacuaaccacacggccagg	15:22135437..22135492:+
21_6141	4.8	75 +/- 9%	-	16	16	0	0	yes	bta-miR-543_MIMAT0009344_Bos_taurus_miR-543	hsa-miR-543_MIMAT0004954_Homo_sapiens_miR-543	-	-	aaacauucgcggugcacuucuu	gaaguugcccgugucuuuuucg	gaaguugcccgugucuuuuucgcuuuauaugugacgaaacauucgcggugcacuucuu	21:67571836..67571894:+
23_6982	4.8	75 +/- 9%	-	11	11	0	0	yes	bta-miR-2376_MIMAT0011922_Bos_taurus_miR-2376	hsa-miR-3921_MIMAT0018196_Homo_sapiens_miR-3921	-	-	ccucugagaucuugcuaggcgc	gcuugggagggucucagaagca	gcuugggagggucucagaagcaggaacuuuugcuccuuuccucugagaucuugcuaggcgc	23:7424176..7424237:-
16_2671	4.7	75 +/- 9%	-	194	191	0	3	yes	bta-miR-29b_MIMAT0003828_Bos_taurus_miR-29b	hsa-miR-29a-3p_MIMAT0000086_Homo_sapiens_miR-29a-3p	-	-	uagcaccauuugaaaucaguguu	cugguuucacaugguggcuuagau	cugguuucacaugguggcuuagauuuuuccaucuuuguaucuagcaccauuugaaaucaguguu	16:77478042..77478106:+
16_2673	4.7	75 +/- 9%	-	675	654	0	21	yes	bta-miR-29d-5p_MIMAT0026919_Bos_taurus_miR-29d-5p	hsa-miR-29a-3p_MIMAT0000086_Homo_sapiens_miR-29a-3p	-	-	uagcaccauuugaaaucgguua	ugaccgauuucuccugguguu	ugaccgauuucuccugguguucagagucuguuuuugucuagcaccauuugaaaucgguua	16:77478607..77478667:+
X_13791	4.7	75 +/- 9%	-	319	319	0	0	yes	bta-miR-450b_MIMAT0024576_Bos_taurus_miR-450b	hsa-miR-450b-5p_MIMAT0004909_Homo_sapiens_miR-450b-5p	-	-	uuuugcaauauguuccugaauau	auauugggaacauuuugcauccau	uuuugcaauauguuccugaauauuuaauauaaguauauugggaacauuuugcauccau	X:18178919..18178977:-
X_13793	4.7	75 +/- 9%	-	84	84	0	0	yes	bta-miR-450a_MIMAT0003834_Bos_taurus_miR-450a	hsa-miR-450a-5p_MIMAT0001545_Homo_sapiens_miR-450a-5p	-	-	uuuugcgauguguuccuaauau	auugggagcauuuugcaugcau	uuuugcgauguguuccuaauaugcaguauaaauauauugggagcauuuugcaugcau	X:18179089..18179146:-
21_6139	4.7	75 +/- 9%	-	36	36	0	0	yes	bta-miR-494_MIMAT0009334_Bos_taurus_miR-494	hsa-miR-494-3p_MIMAT0002816_Homo_sapiens_miR-494-3p	-	-	ugaaacauacacgggaaaccucu	agguuauccguguugucuucucu	agguuauccguguugucuucucuuuauuuaugaugaaacauacacgggaaaccucu	21:67569691..67569747:+
13_1588	4.7	75 +/- 9%	-	5291	5291	0	0	yes	bta-miR-103_MIMAT0003521_Bos_taurus_miR-103	hsa-miR-103a-3p_MIMAT0000101_Homo_sapiens_miR-103a-3p	-	-	agcagcauuguacagggcuauga	agcuucuuuacagugcugccuu	agcuucuuuacagugcugccuuguagcauucaggucaagcagcauuguacagggcuauga	13:51742427..51742487:-
X_13786	4.6	75 +/- 9%	-	21	21	0	0	yes	bta-miR-363_MIMAT0003855_Bos_taurus_miR-363	hsa-miR-25-3p_MIMAT0000081_Homo_sapiens_miR-25-3p	-	-	aauugcacgguauccaucug	gguggaucacgaugcaauuuu	gguggaucacgaugcaauuuugauuaguauaauaggagaaaaauugcacgguauccaucug	X:17917706..17917767:-
8_12798	4.6	75 +/- 9%	-	29855	29855	0	0	yes	bta-miR-101_MIMAT0003520_Bos_taurus_miR-101	hsa-miR-101-3p_MIMAT0000099_Homo_sapiens_miR-101-3p	-	-	uacaguacugugauaacugaag	ucgguuaucaugguaccgaugcu	ucgguuaucaugguaccgaugcuguauaucugaaagguacaguacugugauaacugaag	8:39940840..39940899:-
17_3506	4.6	75 +/- 9%	-	10	10	0	0	yes	bta-miR-301b_MIMAT0009277_Bos_taurus_miR-301b	hsa-miR-130a-3p_MIMAT0000425_Homo_sapiens_miR-130a-3p	-	-	cagugcaaugauauugucaaagc	ucugacgagguugcacuacugugcu	ucugacgagguugcacuacugugcuuugaggagcagugcaaugauauugucaaagc	17:74100869..74100925:-
19_4594	4.3	75 +/- 9%	-	433	433	0	0	yes	bta-miR-301a_MIMAT0009276_Bos_taurus_miR-301a	hsa-miR-130a-3p_MIMAT0000425_Homo_sapiens_miR-130a-3p	-	-	cagugcaauaguauugucaaagc	ucugacuuuauugcacuacu	ucugacuuuauugcacuacuguacuuuacagcuagcagugcaauaguauugucaaagc	19:10349517..10349575:-
7_12155	4.3	75 +/- 9%	-	22	22	0	0	yes	bta-miR-6120-5p_MIMAT0024590_Bos_taurus_miR-6120-5p	hsa-miR-4781-3p_MIMAT0019943_Homo_sapiens_miR-4781-3p	-	-	uauguuggacaacguggauagc	uguucccguuuuucacaugug	uguucccguuuuucacauguguacugauguuugaucauauguuggacaacguggauagc	7:45882307..45882366:+
8_12588	4.3	75 +/- 9%	-	8	5	0	3	yes	bta-miR-873_MIMAT0009377_Bos_taurus_miR-873	-	-	-	ugcaggaacuugugagucucc	gaggcugaugaguucccgggaa	ugcaggaacuugugagucuccuauugaacaugaacaggaggcugaugaguucccgggaa	8:15159568..15159627:+
21_6129	4.2	75 +/- 9%	-	351	351	0	0	yes	bta-miR-380-5p_MIMAT0003803_Bos_taurus_miR-380-5p	hsa-miR-380-3p_MIMAT0000735_Homo_sapiens_miR-380-3p	-	-	uauguaaugugguccacgucu	augguugaccauagaacaugcg	augguugaccauagaacaugcgcugucucuaugucguauguaaugugguccacgucu	21:67564805..67564862:+
12_1255	4.2	75 +/- 9%	-	2717	2717	0	0	yes	bta-miR-15a_MIMAT0004334_Bos_taurus_miR-15a	hsa-miR-15a-5p_MIMAT0000068_Homo_sapiens_miR-15a-5p	-	-	uagcagcacauaaugguuugu	aggccauauugugcugccuca	uagcagcacauaaugguuuguggauuuugaaaaggugcaggccauauugugcugccuca	12:19596356..19596415:-
10_436	4.1	75 +/- 9%	-	27	27	0	0	yes	bta-miR-147_MIMAT0009237_Bos_taurus_miR-147	hsa-miR-147b_MIMAT0004928_Homo_sapiens_miR-147b	-	-	gugugcggaaaugcuucugcua	guggaaacacuucugcacaggc	guggaaacacuucugcacaggcuagauuauggauaccagugugcggaaaugcuucugcua	10:65243387..65243447:-
8_12556	3.7	54 +/- 10%	-	5	1	0	4	yes	bta-miR-2468_MIMAT0012058_Bos_taurus_miR-2468	-	-	-	ccaauuuuccauguuccugugc	auaggaacauggaagauuguc	auaggaacauggaagauugucagucaucaucuauuucugccaauuuuccauguuccugugc	8:5672122..5672183:+
10_409	3.3	54 +/- 10%	-	9	9	0	0	yes	bta-miR-190a_MIMAT0009251_Bos_taurus_miR-190a	hsa-miR-190a-5p_MIMAT0000458_Homo_sapiens_miR-190a-5p	-	-	ugauauguuugauauauuagguug	acuauauaucaaacauauuccu	ugauauguuugauauauuagguuguuauuuaauccaacuauauaucaaacauauuccu	10:47321073..47321131:-
10_158	3.1	54 +/- 10%	-	8	8	0	0	yes	bta-miR-1248_MIMAT0009972_Bos_taurus_miR-1248	hsa-miR-1248_MIMAT0005900_Homo_sapiens_miR-1248	-	-	accuucuuguauaagcacugugcu	cagaguauuacacaagaagaaga	accuucuuguauaagcacugugcuaaaauuacagaaaccaagauagccuugguuuuuguaauaaugcuagcagaguauuacacaagaagaaga	10:58120393..58120486:+
1_5307	3.1	54 +/- 10%	-	8	8	0	0	yes	bta-miR-1248_MIMAT0009972_Bos_taurus_miR-1248	hsa-miR-1248_MIMAT0005900_Homo_sapiens_miR-1248	-	-	accuucuuguauaagcacugugcu	cagaguauuacacaagaagaaga	accuucuuguauaagcacugugcuaaaauuacagaaaccaagauagccuugguuuuuguaauaaugcuagcagaguauuacacaagaagaaga	1:81060902..81060995:-
2_9572	3	54 +/- 10%	-	4	1	0	3	yes	bta-miR-153_MIMAT0009239_Bos_taurus_miR-153	-	-	-	gucauuuuugugaucugcagcua	uugcauagucacaaaagugauc	gucauuuuugugaucugcagcuaguauucucacuccaguugcauagucacaaaagugauc	2:107963036..107963096:-
21_6158	2.9	56 +/- 8%	-	35	35	0	0	yes	bta-miR-376a_MIMAT0009946_Bos_taurus_miR-376a	hsa-miR-376a-5p_MIMAT0003386_Homo_sapiens_miR-376a-5p	-	-	guagauucuccuucuaugagu	ucauagaggaaaauccacgu	guagauucuccuucuaugaguacauuauuuacgauuaaucauagaggaaaauccacgu	21:67579443..67579501:+
4_10392	2.9	56 +/- 8%	-	7	7	0	0	yes	bta-miR-129-5p_MIMAT0009221_Bos_taurus_miR-129-5p	hsa-miR-129-5p_MIMAT0000242_Homo_sapiens_miR-129-5p	-	-	cuuuuugcggucugggcuugc	aagcccuuaccccaaaaagua	cuuuuugcggucugggcuugcuguuccucucuacaguagucaggaagcccuuaccccaaaaagua	4:93220892..93220957:+
28_8315	2.7	56 +/- 8%	-	7	7	0	0	yes	bta-miR-2403_MIMAT0011960_Bos_taurus_miR-2403	hsa-miR-425-3p_MIMAT0001343_Homo_sapiens_miR-425-3p	-	-	cucgggaagcuagcuggccuugu	gaggccggccgcuucccagcc	gaggccggccgcuucccagccaggcugaaagggcucgggaagcuagcuggccuugu	28:15505063..15505119:+
21_6178	2.5	56 +/- 8%	-	3	2	0	1	yes	bta-miR-134_MIMAT0009227_Bos_taurus_miR-134	-	-	-	ugugugacugguugaccagagu	cucugggccaccuagucacc	ugugugacugguugaccagaguggccagcacucgguucacccucugggccaccuagucacc	21:67593261..67593322:+
4_10563	2.4	56 +/- 8%	-	6	6	0	0	yes	bta-miR-96_MIMAT0009388_Bos_taurus_miR-96	hsa-miR-96-5p_MIMAT0000095_Homo_sapiens_miR-96-5p	-	-	uuuggcacuagcacauuuuugcu	caaucaugugcagugccaauau	uuuggcacuagcacauuuuugcuugugucucuccgcucugagcaaucaugugcagugccaauau	4:94411208..94411272:-
14_1841	2.3	56 +/- 8%	-	399	399	0	0	yes	bta-miR-1839_MIMAT0009968_Bos_taurus_miR-1839	hsa-miR-3927-3p_MIMAT0018202_Homo_sapiens_miR-3927-3p	-	-	aagguagauagaacaggucuugu	augaccuacauaucuaccaaca	aagguagauagaacaggucuuguuugcaaaaugaauucaugaccuacauaucuaccaaca	14:1883851..1883911:-
15_2153	2.3	56 +/- 8%	-	6	6	0	0	yes	bta-miR-670_MIMAT0009364_Bos_taurus_miR-670	hsa-miR-670-3p_MIMAT0026640_Homo_sapiens_miR-670-3p	-	-	uuuccucauauucauucaggagug	ucccugaguauauguggugaa	ucccugaguauauguggugaaccggaauuugccugggguuuccucauauucauucaggagug	15:74519302..74519364:+
21_6099	2.2	56 +/- 8%	-	46	46	0	0	yes	bta-miR-665_MIMAT0009363_Bos_taurus_miR-665	-	-	-	accaguaggccgaggccccuca	aggggucuuggccucugccca	aggggucuuggccucugcccaggacucuuucaugaccaguaggccgaggccccuca	21:67423456..67423512:+
3_10140	2.2	56 +/- 8%	-	5	5	0	0	yes	bta-miR-760-5p_MIMAT0009372_Bos_taurus_miR-760-5p	hsa-miR-760_MIMAT0004957_Homo_sapiens_miR-760	-	-	cggcucugggucuguggggagc	cccccucaguccaccagagcccgga	cccccucaguccaccagagcccggauaccuuagaaauucggcucugggucuguggggagc	3:49797117..49797177:-
26_8045	2.2	56 +/- 8%	-	132	132	0	0	yes	bta-miR-6524_MIMAT0025553_Bos_taurus_miR-6524	-	-	-	uuacucugaguaaccuaacu	uuaggccacucagaguaacu	uuaggccacucagaguaacuaucaguaacuaacugguuacucugaguaaccuaacu	26:31733590..31733646:+
21_6173	2.1	56 +/- 8%	-	6	6	0	0	yes	bta-miR-487a_MIMAT0003805_Bos_taurus_miR-487a	hsa-miR-154-3p_MIMAT0000453_Homo_sapiens_miR-154-3p	-	-	aaucauacagggacauccaguu	gugguuaucccugcuguguucg	gugguuaucccugcuguguucgcuguauuuaugacgaaucauacagggacauccaguu	21:67589875..67589933:+
21_6186	2	56 +/- 8%	-	13	10	0	3	yes	bta-miR-3957_MIMAT0025548_Bos_taurus_miR-3957	-	-	-	cucggagagugcagcugugggugu	acgcacagcaccucacugagcucc	cucggagagugcagcugugggugucagggucaggcacacgcacagcaccucacugagcucc	21:67602739..67602800:+
24_7389	2	56 +/- 8%	-	20	20	0	0	yes	bta-miR-2285o_MIMAT0025530_Bos_taurus_miR-2285o	-	-	-	aaacccgaacgaacuuuugggc	ccaaaaguucauucgagcuuuucc	ccaaaaguucauucgagcuuuuccuuaauauccuacggaaacccgaacgaacuuuugggc	24:41395921..41395981:+
3_9998	2	56 +/- 8%	-	55	55	0	0	no	bta-miR-149-5p_MIMAT0024570_Bos_taurus_miR-149-5p	hsa-miR-149-5p_MIMAT0000450_Homo_sapiens_miR-149-5p	-	-	ucuggcuccgugucuucacucccg	ggagggagggacgggggcugugc	ucuggcuccgugucuucacucccguguguguccaccgagggagggagggacgggggcugugc	3:120467961..120468023:+
15_2330	2	56 +/- 8%	-	25	25	0	0	yes	bta-miR-2285b_MIMAT0011833_Bos_taurus_miR-2285b	-	-	-	aaaucugagugaacuuuuuggc	cgaaaaguucauuccaguuuuu	cgaaaaguucauuccaguuuuucuguacuaccuuaugggaaaaucugagugaacuuuuuggc	15:39596110..39596172:-
13_1410	1.9	54 +/- 7%	-	16	16	0	0	yes	bta-miR-6123_MIMAT0024596_Bos_taurus_miR-6123	-	-	-	ugccaagcccacguucaaagg	uuugagcugggaagggaagc	ugccaagcccacguucaaaggcuguuucuucaaaguuaauggugccgccuuugagcugggaagggaagc	13:58091684..58091753:+
20_5714	1.8	54 +/- 7%	-	31	31	0	0	yes	bta-miR-2285q_MIMAT0025574_Bos_taurus_miR-2285q	-	-	-	aaggaccugaaugaacuuucugg	aaaaaguucauucagguuuucu	aaaaaguucauucagguuuucuguaagauguuagggaaggaccugaaugaacuuucugg	20:13408720..13408779:-
3_10150	1.8	54 +/- 7%	-	33	25	0	8	yes	bta-miR-2285b_MIMAT0011833_Bos_taurus_miR-2285b	-	-	-	aaaucugagugaacuuuuuggc	aaaaguucauuuggguuuuucu	aaaaguucauuuggguuuuucuguaagauguuacagaaaaaucugagugaacuuuuuggc	3:52524779..52524839:-
13_1355	1.7	54 +/- 7%	-	4	4	0	0	yes	bta-miR-2285p_MIMAT0025532_Bos_taurus_miR-2285p	hsa-miR-5582-3p_MIMAT0022280_Homo_sapiens_miR-5582-3p	-	-	aaaaacuugagugaacuuuug	auuguucauuuggguuuuucc	auuguucauuuggguuuuuccguaacaucuuauggaaaaacuugagugaacuuuug	13:36660317..36660373:+
8_12838	1.7	54 +/- 7%	-	20	20	0	0	yes	bta-miR-2474_MIMAT0012065_Bos_taurus_miR-2474	-	-	-	uaccgggccagcuggaaggaga	uccuccagccuggcccgggagggg	uccuccagccuggcccgggagggguccgccuaccgggccagcuggaaggaga	8:62600141..62600193:-
2_9568	1.7	54 +/- 7%	-	562	562	0	0	no	bta-miR-375_MIMAT0009303_Bos_taurus_miR-375	hsa-miR-375_MIMAT0000728_Homo_sapiens_miR-375	-	-	uuuguucguucggcucgcguga	gcgacgagccccucgcacaaacc	gcgacgagccccucgcacaaaccggaccugagcguuuuguucguucggcucgcguga	2:107667523..107667580:-
1_5177	1.7	54 +/- 7%	-	2055	2055	0	0	yes	bta-miR-2284x_MIMAT0017395_Bos_taurus_miR-2284x	-	-	-	ugaaaaguucguucggguuuuu	gaacucaaauaaacuuuuuggc	ugaaaaguucguucggguuuuuccauaagaacucaaauaaacuuuuuggc	1:3607772..3607822:-
4_10565	1.6	54 +/- 7%	-	17	17	0	0	yes	bta-miR-183_MIMAT0009245_Bos_taurus_miR-183	-	-	-	auggcacugguagaauucacu	ugaauuaccgaagggccauaa	auggcacugguagaauucacugugaacagucucggucagugaauuaccgaagggccauaa	4:94411434..94411494:-
21_5839	1.6	54 +/- 7%	-	41	41	0	0	no	bta-miR-9-5p_MIMAT0009389_Bos_taurus_miR-9-5p	hsa-miR-9-5p_MIMAT0000441_Homo_sapiens_miR-9-5p	-	-	ucuuugguuaucuagcuguauga	cggcagcggcgguggcgaaggga	cggcagcggcgguggcgaagggaggcccguuucucucuuugguuaucuagcuguauga	21:21250080..21250138:+
21_6259	1.6	54 +/- 7%	-	95	95	0	0	yes	bta-miR-3432a_MIMAT0017396_Bos_taurus_miR-3432a	-	-	-	ugcgggaucuuuaguuguggug	uugcagcuugugggauccaguucc	ugcgggaucuuuaguuguggugugcaaacucucaguugcagcuugugggauccaguucc	21:55746798..55746857:-
22_6381	1.5	54 +/- 7%	-	411	411	0	0	no	bta-miR-128_MIMAT0003541_Bos_taurus_miR-128	hsa-miR-216a-3p_MIMAT0022844_Homo_sapiens_miR-216a-3p	-	-	ucacagugaaccggucucuuu	gggggccgaggcacuguccgaga	gggggccgaggcacuguccgagagugaguagcaggucucacagugaaccggucucuuu	22:9738611..9738669:+
23_6787	1.5	54 +/- 7%	-	4	4	0	0	yes	bta-miR-133b_MIMAT0009226_Bos_taurus_miR-133b	hsa-miR-133a-3p_MIMAT0000427_Homo_sapiens_miR-133a-3p	-	-	uuugguccccuucaaccagcu	cuggucaaacggaaccaaguc	cuggucaaacggaaccaaguccgucuuccugagagguuugguccccuucaaccagcu	23:24312340..24312397:+
X_13701	1.5	54 +/- 7%	-	39	37	0	2	yes	bta-miR-502b_MIMAT0009339_Bos_taurus_miR-502b	-	-	-	auccaccugggcaaggauucugaa	uaauucuugcuccccaggugaga	uaauucuugcuccccaggugagagugcuuugugaaugcaauccaccugggcaaggauucugaa	X:92897962..92898025:+
18_3790	1.5	54 +/- 7%	-	6349	6330	0	19	no	bta-miR-125a_MIMAT0003538_Bos_taurus_miR-125a	hsa-miR-125b-5p_MIMAT0000423_Homo_sapiens_miR-125b-5p	-	-	ucccugagacccuuuaaccugu	acaggugagguucuugggagcc	ucccugagacccuuuaaccugugaggacguccagggucacaggugagguucuugggagcc	18:58015548..58015608:+
23_7261	1.5	54 +/- 7%	-	22	22	0	0	no	bta-miR-877_MIMAT0009381_Bos_taurus_miR-877	hsa-miR-877-5p_MIMAT0004949_Homo_sapiens_miR-877-5p	-	-	guagaggagauggcgcagggga	cucuucucccuccuccca	guagaggagauggcgcaggggacacgggcuaagacugggggcucccgggaccccccaacauguguccucuucucccuccuccca	23:28203158..28203242:-
21_6182	1.5	54 +/- 7%	-	15	15	0	0	yes	bta-miR-154b_MIMAT0025547_Bos_taurus_miR-154b	-	-	-	agaggucuuccauggugcauucg	aaucauacaugguugaccuuuuu	agaggucuuccauggugcauucgcuuuauucuuugacgaaucauacaugguugaccuuuuu	21:67598366..67598427:+
13_1536	1.5	54 +/- 7%	-	304	304	0	0	yes	bta-miR-2285k_MIMAT0024586_Bos_taurus_miR-2285k	-	-	-	aaaaccggaaugaacuuuuuggc	caaaaaguuaguucagauuuuuc	caaaaaguuaguucagauuuuuccauagcaucucauggaaaaaccggaaugaacuuuuuggc	13:23904425..23904487:-
1_5300	1.5	54 +/- 7%	-	309	302	0	7	yes	bta-miR-2285k_MIMAT0024586_Bos_taurus_miR-2285k	-	-	-	aaaaccggaaugaacuuuuuggc	aaaaguucauuuggguuuuucu	aaaaguucauuuggguuuuucuauaacaucuugcagaaaaaccggaaugaacuuuuuggc	1:80871208..80871268:-
X_13824	1.4	54 +/- 7%	-	54	26	0	28	yes	bta-miR-452_MIMAT0009324_Bos_taurus_miR-452	-	-	-	ucagucucaucugcaaagaagu	uguuugcagaggaaacugaga	uguuugcagaggaaacugagacuuuguaacuauaucucagucucaucugcaaagaagu	X:34665634..34665692:-
7_12352	1.4	54 +/- 7%	-	1396	1396	0	0	no	bta-miR-23a_MIMAT0003827_Bos_taurus_miR-23a	hsa-miR-23a-3p_MIMAT0000078_Homo_sapiens_miR-23a-3p	-	-	aucacauugccagggauuucc	gguuccuggggaugggauuu	gguuccuggggaugggauuugcugccugucacaaaucacauugccagggauuucc	7:12981977..12982032:-
21_6145	1.4	54 +/- 7%	-	352	352	0	0	yes	bta-miR-154c_MIMAT0025542_Bos_taurus_miR-154c	-	-	-	agauauugcacgguugaucucu	agguuguccgugauguauuugc	agguuguccgugauguauuugcuuuauuuguggcagauauugcacgguugaucucu	21:67575260..67575316:+
17_3478	1.3	54 +/- 7%	-	11	11	0	0	yes	bta-miR-6521_MIMAT0025539_Bos_taurus_miR-6521	-	-	-	guggcgccagcucugagcagagu	ugugcucacgugugugccugccg	ugugcucacgugugugccugccgaguguugauucagugaucgguggcgccagcucugagcagagu	17:66961900..66961965:-
18_3591	1.3	54 +/- 7%	-	21	21	0	0	no	bta-miR-138_MIMAT0003813_Bos_taurus_miR-138	hsa-miR-138-5p_MIMAT0000430_Homo_sapiens_miR-138-5p	-	-	agcugguguugugaaucaggccg	gccucggagcaccagccag	gccucggagcaccagccagaggaggaagcgcgcccgaguucugguaucguugcugcagcugguguugugaaucaggccg	18:24992648..24992727:+
5_11490	1.3	54 +/- 7%	-	20	20	0	0	yes	bta-miR-2285o_MIMAT0025530_Bos_taurus_miR-2285o	-	-	-	aaacccgaacgaacuuuugggc	caaaagcucauugggguuuuucc	caaaagcucauugggguuuuuccgucacauacaggaaacccgaacgaacuuuugggc	5:118347312..118347369:-
20_5684	1.2	54 +/- 7%	-	5277	5277	0	0	no	bta-miR-103_MIMAT0003521_Bos_taurus_miR-103	hsa-miR-103a-3p_MIMAT0000101_Homo_sapiens_miR-103a-3p	-	-	agcagcauuguacagggcuauga	ucggcuucuuuacagugcugccuug	ucggcuucuuuacagugcugccuuguugcauauggaucaagcagcauuguacagggcuauga	20:189860..189922:-
X_13709	1.2	54 +/- 7%	-	3	2	0	1	yes	bta-miR-502a_MIMAT0009338_Bos_taurus_miR-502a	hsa-miR-500a-3p_MIMAT0002871_Homo_sapiens_miR-500a-3p	-	-	augcaccugggcaaggauuc	uaauccuugcucucugggugcua	uaauccuugcucucugggugcuagugcugucuccaugcaaugcaccugggcaaggauuc	X:92903807..92903866:+
18_3813	1.2	54 +/- 7%	-	10	10	0	0	yes	bta-miR-7865_MIMAT0030450_Bos_taurus_miR-7865	-	-	-	cugacugccgccccccgcagg	ugcgggcagggagggcaggggaggg	ugcgggcagggagggcaggggagggaggcugugugcaggccugcccugacugccgccccccgcagg	18:62671131..62671197:+
3_9731	1.1	54 +/- 7%	-	41	41	0	0	no	bta-miR-9-5p_MIMAT0009389_Bos_taurus_miR-9-5p	hsa-miR-9-5p_MIMAT0000441_Homo_sapiens_miR-9-5p	-	-	ucuuugguuaucuagcuguauga	aggcggcugcguggaagaggcg	aggcggcugcguggaagaggcggcgacugcagccaggaggcgggguugguuguuaucuuugguuaucuagcuguauga	3:14462384..14462462:+
5_11288	0.9	31 +/- 8%	-	11	5	0	6	yes	bta-miR-2431-5p_MIMAT0012001_Bos_taurus_miR-2431-5p	-	-	-	ucaggucauauaaguguggag	cacccccacuugcaugacccuga	ucaggucauauaaguguggaguuggcuagacuacugguaaugacacccccacuugcaugacccuga	5:56655700..56655766:-
7_12199	0.8	31 +/- 8%	-	3	3	0	0	yes	bta-miR-2461-5p_MIMAT0012047_Bos_taurus_miR-2461-5p	hsa-miR-4494_MIMAT0019029_Homo_sapiens_miR-4494	-	-	ucagacugagagcagugugccu	ccacucugucucggauccuggca	ccacucugucucggauccuggcaaguaaguccuugucagacugagagcagugugccu	7:63886926..63886983:+
21_6137	0.7	31 +/- 8%	-	4	4	0	0	yes	bta-miR-329b_MIMAT0009289_Bos_taurus_miR-329b	hsa-miR-362-3p_MIMAT0004683_Homo_sapiens_miR-362-3p	-	-	aacacaccugguuaaccucuuu	agagguuuucuggguuucuguuuc	agagguuuucuggguuucuguuucuuuaaugaggaugaaacacaccugguuaaccucuuu	21:67566518..67566578:+
21_6098	0.7	31 +/- 8%	-	51	51	0	0	no	bta-miR-493_MIMAT0009333_Bos_taurus_miR-493	hsa-miR-493-3p_MIMAT0003161_Homo_sapiens_miR-493-3p	-	-	ugaaggucuacugugugccagg	aggcagcaaguaaauggacauggacc	ugaaggucuacugugugccaggcccugugccaggcagcaaguaaauggacauggacc	21:67416660..67416717:+
4_10670	0.7	31 +/- 8%	-	3	3	0	0	yes	bta-miR-153_MIMAT0009239_Bos_taurus_miR-153	hsa-miR-153-3p_MIMAT0000439_Homo_sapiens_miR-153-3p	-	-	uugcauagucacaaaagugauc	ucauuuuugugauguugcagcu	ucauuuuugugauguugcagcuaguaauaugagcccaguugcauagucacaaaagugauc	4:119541709..119541769:-
26_8037	0.6	31 +/- 8%	-	174	174	0	0	yes	bta-miR-2285k_MIMAT0024586_Bos_taurus_miR-2285k	-	-	-	aaaaccggaaugaacuuuuuga	aaaaauuuguaggaguuuuuc	aaaaauuuguaggaguuuuucauauuauggaaaaccggaaugaacuuuuuga	26:29429659..29429711:+
20_5563	0.4	31 +/- 8%	-	16	16	0	0	no	bta-miR-449a_MIMAT0009320_Bos_taurus_miR-449a	hsa-miR-34a-5p_MIMAT0000255_Homo_sapiens_miR-34a-5p	-	-	uggcaguguauuguuagcuggu	uuguuaacgaaguacaccggugac	uuguuaacgaaguacaccggugaccuaugugugauggguuggcaguguauuguuagcuggu	20:23967365..23967426:+
7_12540	0.3	31 +/- 8%	-	41	41	0	0	no	bta-miR-9-5p_MIMAT0009389_Bos_taurus_miR-9-5p	hsa-miR-9-5p_MIMAT0000441_Homo_sapiens_miR-9-5p	-	-	ucuuugguuaucuagcuguauga	ucgcaccuggaguaugggccgaagaag	ucgcaccuggaguaugggccgaagaagacagaggcugugagggaagcgaguuguuaucuuugguuaucuagcuguauga	7:90554725..90554804:-
11_895	0.1	31 +/- 8%	-	3	3	0	0	yes	bta-miR-216b_MIMAT0009266_Bos_taurus_miR-216b	hsa-miR-216b-5p_MIMAT0004959_Homo_sapiens_miR-216b-5p	-	-	aaaucucugcaggcaaauguga	acacacuuacccguagagauucua	aaaucucugcaggcaaaugugaugucacuaaagaaaucacacacuuacccguagagauucua	11:38511127..38511189:-
24_7411	0	31 +/- 8%	-	50311	50304	7	0	no	bta-miR-122_MIMAT0003849_Bos_taurus_miR-122	hsa-miR-122-5p_MIMAT0000421_Homo_sapiens_miR-122-5p	-	-	uggagugugacaaugguguuug	agugaaauuaacacuuccacg	agugaaauuaacacuuccacggcuaccgauuucccuuagcagagcuguggagugugacaaugguguuug	24:58095608..58095677:+
7_12542	0	31 +/- 8%	-	2	2	0	0	yes	bta-miR-3660_MIMAT0025555_Bos_taurus_miR-3660	hsa-miR-3660_MIMAT0018081_Homo_sapiens_miR-3660	-	-	acugacaggagagcauuuuaau	uaaaaugcuauucugucauugu	uaaaaugcuauucugucauugugauaguucauaugggcacugacaggagagcauuuuaau	7:91916230..91916290:-
X_13781	-0.2	4 +/- 5%	-	8	2	0	6	yes	bta-miR-2483-5p_MIMAT0012075_Bos_taurus_miR-2483-5p	-	-	-	aaacaucugguugguugagaga	cgucaaccauccagcuguuuga	cgucaaccauccagcuguuugaggugaugcaaacaaacaucugguugguugagaga	X:9189816..9189872:-
X_13920	-0.2	4 +/- 5%	-	1193	1193	0	0	no	bta-miR-98_MIMAT0003809_Bos_taurus_miR-98	hsa-let-7a-5p_MIMAT0000062_Homo_sapiens_let-7a-5p	-	-	ugagguaguaaguuguauuguu	cuagaggacucugcucaug	cuagaggacucugcucaugcuggggugagguaguaaguuguauuguu	X:96382703..96382750:-
X_13645	-0.4	4 +/- 5%	-	655	655	0	0	no	bta-miR-361_MIMAT0003830_Bos_taurus_miR-361	hsa-miR-361-5p_MIMAT0000703_Homo_sapiens_miR-361-5p	-	-	uuaucagaaucuccagggguac	acuccauggugauucuucccugg	acuccauggugauucuucccugggauuugggagcuuaucagaaucuccagggguac	X:74328392..74328448:+
27_8202	-0.5	4 +/- 5%	-	7	7	0	0	yes	bta-miR-2399-5p_MIMAT0011954_Bos_taurus_miR-2399-5p	-	-	-	cuuucuguagcuguuggaacu	uucuaacaacuacagaaagug	cuuucuguagcuguuggaacuauggugcauugugguucuaacaacuacagaaagug	27:25707609..25707665:+
X_13800	-0.7	4 +/- 5%	-	6	6	0	0	yes	bta-miR-503-5p_MIMAT0025557_Bos_taurus_miR-503-5p	-	-	-	gaguauuguuucugcugcccgg	uagcagcgggaacaguacugca	uagcagcgggaacaguacugcagugggcaauuggugaucuggaguauuguuucugcugcccgg	X:18185104..18185167:-
23_6947	-0.7	4 +/- 5%	-	7	7	0	0	no	bta-miR-2403_MIMAT0011960_Bos_taurus_miR-2403	hsa-miR-425-3p_MIMAT0001343_Homo_sapiens_miR-425-3p	-	-	cucgggaagcuagcuggccuugu	cugcgccggccgcuucccagcc	cugcgccggccgcuucccagccaggcugaaaaggcucgggaagcuagcuggccuugu	23:31206253..31206310:+
6_11575	-0.8	4 +/- 5%	-	99	99	0	0	no	bta-miR-218_MIMAT0003798_Bos_taurus_miR-218	hsa-miR-218-5p_MIMAT0000275_Homo_sapiens_miR-218-5p	-	-	uugugcuugaucuaaccaugu	gugguuauguagcgagauu	gugguuauguagcgagauuuucuguugugcuugaucuaaccaugu	6:41545028..41545073:+
19_4591	-0.9	4 +/- 5%	-	21	21	0	0	no	bta-miR-454_MIMAT0009326_Bos_taurus_miR-454	hsa-miR-130a-3p_MIMAT0000425_Homo_sapiens_miR-130a-3p	-	-	uagugcaauauugcuuauagggu	acaaugggcauguugcagaaac	uagugcaauauugcuuauaggguuuugguguuugggaagaacaaugggcauguugcagaaac	19:10339834..10339896:-
23_6948	-1	4 +/- 5%	-	7	7	0	0	no	bta-miR-2403_MIMAT0011960_Bos_taurus_miR-2403	hsa-miR-425-3p_MIMAT0001343_Homo_sapiens_miR-425-3p	-	-	cucgggaagcuagcuggccuugu	cuggccccagcuacccucgccgagcc	cucgggaagcuagcuggccuuguuggcccuuaaaucgcacacuggauggccuggccccagcuacccucgccgagcc	23:31206287..31206363:+
28_8316	-1	4 +/- 5%	-	7	7	0	0	no	bta-miR-2403_MIMAT0011960_Bos_taurus_miR-2403	hsa-miR-425-3p_MIMAT0001343_Homo_sapiens_miR-425-3p	-	-	cucgggaagcuagcuggccuugu	cuggccccagcuacccucgccgagcc	cucgggaagcuagcuggccuuguuggcccuuaaaucgcacacuggauggccuggccccagcuacccucgccgagcc	28:15505096..15505172:+
26_8097	-1	4 +/- 5%	-	7	7	0	0	no	bta-miR-2403_MIMAT0011960_Bos_taurus_miR-2403	hsa-miR-425-3p_MIMAT0001343_Homo_sapiens_miR-425-3p	-	-	cucgggaagcuagcuggccuugu	cuggccccagcuacccucgccgagcc	cucgggaagcuagcuggccuuguuggcccuuaaaucgcacacuggauggccuggccccagcuacccucgccgagcc	26:12253056..12253132:-
16_2498	-1.2	1 +/- 2%	-	7	7	0	0	no	bta-miR-2403_MIMAT0011960_Bos_taurus_miR-2403	hsa-miR-425-3p_MIMAT0001343_Homo_sapiens_miR-425-3p	-	-	cucgggaagcuagcuggccuugu	cuggccggagcuacccucgccgagcc	cucgggaagcuagcuggccuuguuggcccuuaaaucgcacacuggauggccuggccggagcuacccucgccgagcc	16:8241182..8241258:+
16_2497	-1.2	1 +/- 2%	-	7	7	0	0	no	bta-miR-2403_MIMAT0011960_Bos_taurus_miR-2403	hsa-miR-425-3p_MIMAT0001343_Homo_sapiens_miR-425-3p	-	-	cucgggaagcuagcuggccuugu	agggcugugccugccgcuucccaccca	agggcugugccugccgcuucccacccaagcugaaagggcucgggaagcuagcuggccuugu	16:8241144..8241205:+
21_6345	-1.5	1 +/- 2%	-	5	5	0	0	no	bta-miR-1247-5p_MIMAT0025549_Bos_taurus_miR-1247-5p	hsa-miR-1247-5p_MIMAT0005899_Homo_sapiens_miR-1247-5p	-	-	acccgucccgugcguccccgga	cgggaacgucgggacuggagc	acccgucccgugcguccccggacgucgcugucugccccgggaacgucgggacuggagc	21:68149444..68149502:-
5_11080	-1.9	1 +/- 2%	-	5	5	0	0	no	bta-miR-2443_MIMAT0012018_Bos_taurus_miR-2443	hsa-miR-3616-3p_MIMAT0017996_Homo_sapiens_miR-3616-3p	-	-	ugagggcaggaccguaugaggu	cucagccggcccuucccucccc	ugagggcaggaccguaugagguguccaaggaaggcuccacucagccggcccuucccucccc	5:117119647..117119708:+
21_6131	-1.9	1 +/- 2%	-	5	5	0	0	yes	bta-miR-411b_MIMAT0025541_Bos_taurus_miR-411b	-	-	-	uaugucacaugguccacuaau	uggucgaccauaaaacguacg	uggucgaccauaaaacguacgugugcuuuaugacguaugucacaugguccacuaau	21:67564966..67565022:+
19_4462	-2.1	6 +/- 5%	-	4	4	0	0	yes	bta-miR-2346_MIMAT0011881_Bos_taurus_miR-2346	-	-	-	acugaugugaaggugguuuggccu	gccaugccaccuuuacuccugagc	acugaugugaaggugguuuggccuugauugugccaugccaccuuuacuccugagc	19:51516023..51516078:+
3_10062	-2.6	6 +/- 5%	-	92	82	5	5	no	bta-miR-2411-5p_MIMAT0011972_Bos_taurus_miR-2411-5p	-	-	-	ugaacugucuuacucccacaucc	uguggagugacugucagaugca	uguggagugacugucagaugcagccagcagaauaagugguuuggcugaacugucuuacucccacaucc	3:16327517..16327585:-
15_2037	-2.7	6 +/- 5%	-	2	2	0	0	yes	bta-miR-6518_MIMAT0025536_Bos_taurus_miR-6518	-	-	-	ucacggagaggagaaacugcac	gcaguuucuccucuccgugagc	gcaguuucuccucuccgugagcgucugccaggcucacggagaggagaaacugcac	15:42911518..42911573:+
21_6135	-2.9	6 +/- 5%	-	5	5	0	0	no	bta-miR-758_MIMAT0009370_Bos_taurus_miR-758	hsa-miR-758-3p_MIMAT0003879_Homo_sapiens_miR-758-3p	-	-	uuugugaccugguccacuaacc	augguugaccagagagcacacg	augguugaccagagagcacacgcuuuauuugugccguuugugaccugguccacuaacc	21:67565780..67565838:+
22_6392	-3.1	6 +/- 5%	-	3	3	0	0	yes	bta-miR-2367-5p_MIMAT0011909_Bos_taurus_miR-2367-5p	-	-	-	acccuguaacucagccaucagagu	uuugaaaggcacuuacaggaagc	acccuguaacucagccaucagaguuuuauguagaacuuugaaaggcacuuacaggaagc	22:11405915..11405974:+
21_6100	-3.1	6 +/- 5%	-	46	46	0	0	no	bta-miR-665_MIMAT0009363_Bos_taurus_miR-665	-	-	-	accaguaggccgaggccccuca	aggcggcugcuuacucucccuca	accaguaggccgaggccccucacaggcggcugcuuacucucccuca	21:67423490..67423536:+
21_6260	-3.2	6 +/- 5%	-	95	95	0	0	no	bta-miR-3432a_MIMAT0017396_Bos_taurus_miR-3432a	-	-	-	ugcgggaucuuuaguuguggug	cagcaucuucgaucuuugucau	cagcaucuucgaucuuugucauggugugcgggaucuuuaguuguggug	21:55746835..55746883:-
19_4818	-3.3	6 +/- 5%	-	2	2	0	0	yes	bta-miR-2349_MIMAT0011884_Bos_taurus_miR-2349	-	-	-	uggcacuucuggucucagacuca	agcuccccagagguuaaccacc	agcuccccagagguuaaccaccuccucccuggaagcagucugaggcuggaguccagugaggaacaguggcacuucuggucucagacuca	19:54221189..54221278:-
10_126	-3.8	6 +/- 5%	-	8	8	0	0	no	bta-miR-6517_MIMAT0025528_Bos_taurus_miR-6517	-	-	-	ucaggguccgugagcuccucggcgu	gccggaacuccggguccuggaa	ucaggguccgugagcuccucggcguacucggagaacauucgccggaacuccggguccuggaa	10:42712644..42712706:+
X_13787	-4.2	0 +/- 0%	-	32131	32131	0	0	no	bta-miR-92a_MIMAT0009383_Bos_taurus_miR-92a	hsa-miR-25-3p_MIMAT0000081_Homo_sapiens_miR-25-3p	-	-	uauugcacuugucccggccugu	agguuguaaguucugauacu	uauugcacuugucccggccuguggaagaaaugaggaauuuaucaucuucuuuuaauguuuaaagguuguaaguucugauacu	X:17917802..17917884:-
9_13226	-4.9	0 +/- 0%	-	61	61	0	0	no	bta-miR-2478_MIMAT0012070_Bos_taurus_miR-2478	-	-	-	uguaucccacuucugacacca	ggucgguggugagcaag	ggucgguggugagcaagcagagacuacauagguugccuuguaucccacuucugacacca	9:28046291..28046350:-
24_7353	-5.3	0 +/- 0%	-	5	5	0	0	no	bta-miR-187_MIMAT0009248_Bos_taurus_miR-187	-	-	-	cucgugucuuguguugcagc	uacaacacgggacccgggc	uacaacacgggacccgggcgcugcuccgaccccucgugucuuguguugcagc	24:21530936..21530988:+
X_13695	-7.2	0 +/- 0%	-	624	624	0	0	no	bta-miR-532_MIMAT0003848_Bos_taurus_miR-532	hsa-miR-532-5p_MIMAT0002888_Homo_sapiens_miR-532-5p	-	-	caugccuugaguguaggaccgu	guccugacuugcuuucu	guccugacuugcuuucucucuuacaugccuugaguguaggaccgu	X:92886495..92886540:+
5_10854	-7.5	0 +/- 0%	-	9	9	0	0	no	bta-miR-2435_MIMAT0012007_Bos_taurus_miR-2435	-	-	-	aaacucgaaugaacucuuuggc	cagagagucaucagcauguuc	aaacucgaaugaacucuuuggcugacucaguauuauguuuagcaucagagagucaucagcauguuc	5:68192526..68192592:+
