# Supplementary material for: An integrative transcriptome analysis indicates regulatory mRNA-miRNA networks for residual feed intake in Nelore cattle
Source: Sci Rep. 2018 Nov 20;8:17072. doi: 10.1038/s41598-018-35315-5 (PMC6244318; doi:10.1038/s41598-018-35315-5)
Supplement: Supplementary file 2 — Supplementary Table S2 [file 41598_2018_35315_MOESM2_ESM.xlsx]

## Sheet: SkeletalMuscle
Supplementary Table S2. Full list of expressed miRNAs from Feed efficient and Feed inefficient RFI groups from skeletal muscle and liver of Nelore cattle.
							Feed Efficient1	Feed Efficient4	Feed Efficient6	Feed Efficient8	Feed Inefficient2	Feed Inefficient6	Feed Inefficient9	Feed Inefficient10
miRNA	baseMean	log2FoldChange	lfcSE	stat	pvalue	padj
bta-miR-486_MIMAT0009329_Bos_taurus_miR-486	99030.1	-0.899234	0.334806	-2.68583	0.00723492	0.0578794	64790.7	115211	47633.7	87808.5	180490	115865	86130.9	94310.7
bta-miR-10a_MIMAT0003786_Bos_taurus_miR-10a	9663.69	-0.0605712	0.354014	-0.171098	0.864147	0.952307	5230.83	13990.2	6098.77	16014.4	10691.6	6904.6	12004.6	6374.5
bta-miR-10b_MIMAT0003839_Bos_taurus_miR-10b	370819	-0.284748	0.370499	-0.768552	0.442159	0.952307	200465	544383	119307	543676	442822	339750	500831	275317
bta-miR-126-5p_MIMAT0004328_Bos_taurus_miR-126-5p	9946.99	0.019925	0.302804	0.0658017	0.947536	0.952307	7920.35	10195.2	8213	8248.56	9185.37	8099.72	12542.3	15171.5
bta-miR-181a_MIMAT0003543_Bos_taurus_miR-181a	8612.25	0.124175	0.335939	0.369634	0.711655	0.952307	11806.4	6628.85	10872.6	4955.86	8599.27	7845.39	6963.14	11226.4
bta-miR-26a_MIMAT0003516_Bos_taurus_miR-26a	40354.4	-0.0199346	0.3333	-0.0598098	0.952307	0.952307	35857.2	52664.6	23972.5	52738.4	38813.3	37671.5	47256.8	33860.8
bta-miR-30a-5p_MIMAT0003841_Bos_taurus_miR-30a-5p	8887.78	0.313848	0.309851	1.0129	0.311108	0.952307	7936.02	7308.31	9955.81	12193.4	5928.74	9281.89	9241.6	9256.53
bta-miR-378_MIMAT0009305_Bos_taurus_miR-378	20075.5	-0.0841014	0.323968	-0.259598	0.795174	0.952307	25651.1	16413	17762.9	18370	19002.5	26366.8	13951.6	23086.1
bta-let-7a-5p_MIMAT0003844_Bos_taurus_let-7a-5p	3063.26	0.0138176	0.289494	0.0477302	0.961931	NA	3289.46	2736.06	3440.85	3571.02	3073.87	3123.79	2716.18	2554.89
bta-let-7b_MIMAT0004331_Bos_taurus_let-7b	732.003	0.00510374	0.307377	0.0166042	0.986752	NA	663.116	654.599	906.586	774.437	727.898	792.428	750.208	586.756
bta-let-7c_MIMAT0004332_Bos_taurus_let-7c	497.767	-0.0942497	0.294482	-0.320052	0.748929	NA	478.337	502.136	487.407	611.752	537.258	480.402	497.187	387.662
bta-let-7d_MIMAT0003810_Bos_taurus_let-7d	138.854	0.109898	0.332002	0.331016	0.740632	NA	199.03	101.09	158.205	135.795	141.798	125.988	113.86	135.068
bta-let-7e_MIMAT0004333_Bos_taurus_let-7e	121.15	0.215539	0.327624	0.657885	0.510612	NA	128.253	101.09	171.424	122.35	115.014	110.681	103.739	116.649
bta-let-7f_MIMAT0003519_Bos_taurus_let-7f	3917.54	0.0827388	0.290872	0.284451	0.776065	NA	4723.52	3536.49	4572.59	3603.28	3871.09	4104.61	3331.02	3597.72
bta-let-7g_MIMAT0003838_Bos_taurus_let-7g	777.815	0.114326	0.298719	0.382721	0.701927	NA	690.192	745.746	806.802	1050.06	664.876	793.605	693.278	777.956
bta-let-7i_MIMAT0003851_Bos_taurus_let-7i	869.967	0.477999	0.301754	1.58407	0.113177	NA	898.247	896.552	1237.49	727.379	672.754	806.557	803.342	917.409
bta-miR-100_MIMAT0009215_Bos_taurus_miR-100	984.685	-0.0270274	0.373175	-0.0724255	0.942263	NA	437.011	1592.58	442.206	1925.34	1038.28	815.977	1109.5	516.591
bta-miR-106b_MIMAT0009218_Bos_taurus_miR-106b	19.1538	-0.0749047	0.374352	-0.200092	0.841409	NA	12.8253	21.5438	18.3364	25.5457	17.3309	25.904	17.7115	14.033
bta-miR-1246_MIMAT0024567_Bos_taurus_miR-1246	4.39489	-0.756416	0.415915	-1.81868	0.0689605	NA	1.42504	8.28607	0	0	17.3309	4.70982	2.53021	0.877064
bta-miR-1247-5p_MIMAT0025549_Bos_taurus_miR-1247-5p	10.8168	-0.578496	0.391065	-1.47928	0.139065	NA	7.12518	11.6005	8.95499	5.37804	22.0575	8.24219	12.6511	10.5248
bta-miR-125a_MIMAT0003538_Bos_taurus_miR-125a	1390.58	-0.362539	0.319923	-1.13321	0.257127	NA	1339.53	1519.66	1424.7	673.599	1959.97	1437.67	1577.59	1191.93
bta-miR-125b_MIMAT0003539_Bos_taurus_miR-125b	1119.92	-0.426169	0.2975	-1.4325	0.152001	NA	1074.95	1092.1	1194	607.718	1531.42	1392.93	1057.63	1008.62
bta-miR-1271_MIMAT0009975_Bos_taurus_miR-1271	20.9977	-0.806278	0.384216	-2.0985	0.0358608	NA	10.9253	23.201	5.11714	17.4786	29.9352	28.2589	32.8928	20.1725
bta-miR-1296_MIMAT0009964_Bos_taurus_miR-1296	3.88321	-0.123584	0.413599	-0.298801	0.765092	NA	6.17515	0	6.39642	0	4.72661	4.70982	3.79532	5.26238
bta-miR-1306_MIMAT0009974_Bos_taurus_miR-1306	3.71498	0.301005	0.410293	0.733634	0.463172	NA	6.17515	3.31443	4.26428	4.03353	3.15107	2.35491	3.79532	2.63119
bta-miR-136_MIMAT0009230_Bos_taurus_miR-136	31.2462	0.64869	0.37074	1.74972	0.080167	NA	54.6264	16.5721	47.7599	40.3353	18.9064	24.7266	18.9766	28.066
bta-miR-1388-5p_MIMAT0013590_Bos_taurus_miR-1388-5p	65.2386	-0.373409	0.352855	-1.05825	0.289941	NA	54.1513	66.2885	43.4956	86.0486	72.4746	94.1965	65.7855	39.4679
bta-miR-139_MIMAT0003788_Bos_taurus_miR-139	30.9693	0.184542	0.364841	0.505814	0.612987	NA	23.2756	33.1443	28.5707	52.4358	18.9064	36.5011	30.3625	24.5578
bta-miR-142-5p_MIMAT0003790_Bos_taurus_miR-142-5p	225.015	0.518804	0.323342	1.6045	0.108603	NA	206.155	290.012	286.986	170.753	138.647	274.347	177.115	256.103
bta-miR-145_MIMAT0003542_Bos_taurus_miR-145	153.451	-0.00399756	0.340559	-0.0117382	0.990634	NA	139.653	142.52	139.868	174.786	149.676	120.101	250.491	110.51
bta-miR-1468_MIMAT0013592_Bos_taurus_miR-1468	912.423	0.0512271	0.354118	0.144661	0.884978	NA	1172.33	835.236	1258.82	306.548	1049.31	708.829	775.51	1192.81
bta-miR-146a_MIMAT0009236_Bos_taurus_miR-146a	78.07	0.44337	0.385599	1.14982	0.250218	NA	31.3508	130.92	86.1384	127.728	31.5107	103.616	29.0974	84.1981
bta-miR-146b_MIMAT0009235_Bos_taurus_miR-146b	42.2631	0.302017	0.407915	0.740392	0.459062	NA	3.80009	104.404	13.6457	102.183	7.87768	55.3404	11.386	39.4679
bta-miR-149-5p_MIMAT0024570_Bos_taurus_miR-149-5p	13.9849	-0.323629	0.392031	-0.825519	0.409077	NA	22.3256	3.31443	10.6607	6.72254	15.7554	17.6618	24.037	11.4018
bta-miR-150_MIMAT0003845_Bos_taurus_miR-150	97.6982	-0.213064	0.335534	-0.635	0.525429	NA	114.003	77.889	106.607	65.8809	129.194	84.7768	105.004	98.2312
bta-miR-151-5p_MIMAT0003523_Bos_taurus_miR-151-5p	2411.2	-0.203492	0.295576	-0.688459	0.491164	NA	2721.82	2286.95	2736.39	1726.35	2971.46	2719.92	1841.99	2284.75
bta-miR-154b_MIMAT0025547_Bos_taurus_miR-154b	4.78896	0.431476	0.410699	1.05059	0.293448	NA	6.17515	3.31443	5.54356	10.7561	3.15107	2.35491	0	7.01651
bta-miR-155_MIMAT0009241_Bos_taurus_miR-155	16.217	0.9015	0.377773	2.38635	0.0170165	NA	17.1004	19.8866	35.8199	14.7896	7.87768	10.5971	11.386	12.2789
bta-miR-15a_MIMAT0004334_Bos_taurus_miR-15a	125.01	0.231426	0.314407	0.73607	0.461688	NA	127.303	129.263	117.694	153.274	100.834	114.213	118.92	138.576
bta-miR-15b_MIMAT0003792_Bos_taurus_miR-15b	8.07893	0.0824733	0.398074	0.207181	0.835869	NA	9.02522	4.97164	13.6457	5.37804	11.0288	4.70982	8.85574	7.01651
bta-miR-16a_MIMAT0009242_Bos_taurus_miR-16a	529.75	0.273852	0.331571	0.825923	0.408848	NA	449.836	401.046	360.758	1294.76	335.589	355.592	609.781	430.638
bta-miR-16b_MIMAT0003525_Bos_taurus_miR-16b	304.193	0.0757467	0.294009	0.257634	0.796689	NA	325.858	291.67	306.602	290.414	278.87	323.8	313.746	302.587
bta-miR-17-5p_MIMAT0003815_Bos_taurus_miR-17-5p	11.703	0.140925	0.390389	0.360986	0.71811	NA	10.9253	1.65721	12.7928	25.5457	7.87768	8.24219	15.1813	11.4018
bta-miR-181b_MIMAT0003793_Bos_taurus_miR-181b	189.49	0.222923	0.3369	0.66169	0.50817	NA	270.282	152.464	242.211	151.93	193.791	140.117	158.138	206.987
bta-miR-181c_MIMAT0003817_Bos_taurus_miR-181c	152.932	0.404146	0.327182	1.23523	0.216743	NA	182.88	129.263	197.863	177.475	133.921	95.3739	139.162	167.519
bta-miR-181d_MIMAT0009243_Bos_taurus_miR-181d	16.7009	0.367674	0.377897	0.972948	0.330579	NA	15.6754	18.2293	23.4535	14.7896	14.1798	5.88728	17.7115	23.6807
bta-miR-182_MIMAT0009244_Bos_taurus_miR-182	1.52252	0.165088	0.391805	0.421353	0.673497	NA	0	4.97164	1.27928	1.34451	0	1.17746	2.53021	0.877064
bta-miR-1839_MIMAT0009968_Bos_taurus_miR-1839	22.3962	6.36e-05	0.368346	0.000172675	0.999862	NA	25.6506	29.8298	26.4385	9.41156	28.3596	22.3717	15.1813	21.9266
bta-miR-185_MIMAT0009247_Bos_taurus_miR-185	5.362	0.150163	0.405607	0.370217	0.711221	NA	4.75012	3.31443	5.11714	12.1006	6.30214	2.35491	6.32553	2.63119
bta-miR-186_MIMAT0003818_Bos_taurus_miR-186	2371.15	-0.0484101	0.301376	-0.16063	0.872385	NA	2410.21	2857.04	1985.45	1957.61	2550.79	2221.86	2611.18	2375.09
bta-miR-188_MIMAT0009249_Bos_taurus_miR-188	10.6644	0.0484766	0.394465	0.122892	0.902192	NA	17.1004	13.2577	4.26428	8.06705	9.45322	8.24219	12.6511	12.2789
bta-miR-190a_MIMAT0009251_Bos_taurus_miR-190a	5.39132	0.403607	0.405055	0.996425	0.319044	NA	7.60019	4.97164	5.11714	10.7561	4.72661	3.53237	3.79532	2.63119
bta-miR-190b_MIMAT0009252_Bos_taurus_miR-190b	2.28982	-0.261981	0.410265	-0.638566	0.523105	NA	1.42504	1.65721	2.55857	0	0	2.35491	5.06042	5.26238
bta-miR-191_MIMAT0003819_Bos_taurus_miR-191	8402.36	-0.360233	0.35875	-1.00413	0.315314	NA	5257.43	12288.2	3495	9412.91	11279.3	7127.14	10697.7	7661.15
bta-miR-192_MIMAT0003820_Bos_taurus_miR-192	1262.85	-0.0785306	0.33011	-0.237893	0.811964	NA	1388.46	1614.13	972.256	900.821	1388.05	1243.39	1680.06	915.655
bta-miR-193a-5p_MIMAT0003794_Bos_taurus_miR-193a-5p	6.87654	-0.139748	0.401684	-0.347906	0.72791	NA	7.12518	6.62885	4.69071	8.06705	6.30214	11.7746	2.53021	7.89358
bta-miR-194_MIMAT0009254_Bos_taurus_miR-194	26.6766	-0.114736	0.366786	-0.312813	0.754423	NA	19.4755	28.1726	28.1442	10.7561	25.2086	25.904	46.8089	28.9431
bta-miR-195_MIMAT0004335_Bos_taurus_miR-195	293.504	0.337103	0.304991	1.10529	0.269035	NA	287.382	270.126	295.088	438.31	212.697	251.976	318.807	273.644
bta-miR-196a_MIMAT0009255_Bos_taurus_miR-196a	60.0548	-0.807183	0.37677	-2.14238	0.0321632	NA	44.1761	56.3453	11.0871	69.9145	91.3811	91.8416	56.9298	58.7633
bta-miR-196b_MIMAT0009256_Bos_taurus_miR-196b	36.2765	-0.666002	0.377778	-1.76294	0.07791	NA	23.2756	44.7448	9.38141	28.2347	45.6905	55.3404	49.3391	34.2055
bta-miR-199a-5p_MIMAT0003544_Bos_taurus_miR-199a-5p	130.843	0.171607	0.317871	0.539865	0.58929	NA	119.228	147.492	141.148	121.006	121.316	114.213	122.715	159.626
bta-miR-199b_MIMAT0003821_Bos_taurus_miR-199b	133.309	0.217719	0.319503	0.681432	0.495598	NA	127.778	152.464	157.778	123.695	119.741	128.343	150.548	106.125
bta-miR-204_MIMAT0004338_Bos_taurus_miR-204	84.7016	-0.451243	0.37409	-1.20624	0.227724	NA	34.6759	152.464	49.4656	56.4694	133.921	96.5514	73.3761	80.6899
bta-miR-20a_MIMAT0003527_Bos_taurus_miR-20a	13.2184	-0.308753	0.382458	-0.807286	0.419502	NA	6.65016	6.62885	6.82285	32.2682	14.1798	7.06474	18.9766	13.156
bta-miR-21-5p_MIMAT0003528_Bos_taurus_miR-21-5p	1030.72	0.349735	0.299716	1.16689	0.243256	NA	996.1	1138.51	1084.83	1284.01	751.531	1062.07	889.369	1039.32
bta-miR-215_MIMAT0003797_Bos_taurus_miR-215	16.7975	0.52171	0.383719	1.35962	0.173951	NA	17.5754	23.201	14.0721	14.7896	6.30214	2.35491	34.1579	21.9266
bta-miR-218_MIMAT0003798_Bos_taurus_miR-218	2.44957	-0.179284	0.411154	-0.436051	0.6628	NA	2.37506	3.31443	0.852856	1.34451	1.57554	1.17746	6.32553	2.63119
bta-miR-22-5p_MIMAT0003826_Bos_taurus_miR-22-5p	74.9249	-0.360705	0.364541	-0.989478	0.322429	NA	56.5264	69.603	39.2314	123.695	72.4746	114.213	77.1715	46.4844
bta-miR-224_MIMAT0009271_Bos_taurus_miR-224	4.03317	0.0161085	0.411262	0.0391684	0.968756	NA	5.22513	1.65721	6.82285	1.34451	4.72661	3.53237	6.32553	2.63119
bta-miR-2284aa_MIMAT0025560_Bos_taurus_miR-2284aa	8.33582	0.0758433	0.399827	0.18969	0.849552	NA	12.3503	1.65721	13.6457	5.37804	9.45322	7.06474	10.1208	7.01651
bta-miR-2284ab_MIMAT0030437_Bos_taurus_miR-2284ab	4.70775	-0.397575	0.410076	-0.969514	0.332289	NA	4.75012	3.31443	3.41142	2.68902	9.45322	2.35491	3.79532	7.89358
bta-miR-2284ac_MIMAT0030447_Bos_taurus_miR-2284ac	1.87012	-0.220111	0.403908	-0.544953	0.585786	NA	0.950024	4.97164	0.426428	0	3.15107	1.17746	2.53021	1.75413
bta-miR-2284b_MIMAT0011983_Bos_taurus_miR-2284b	0.749	-0.0554666	0.361977	-0.153232	0.878215	NA	0.475012	0	0.852856	1.34451	0	1.17746	1.26511	0.877064
bta-miR-2284h-5p_MIMAT0012019_Bos_taurus_miR-2284h-5p	4.82642	-0.159276	0.408169	-0.390221	0.696373	NA	8.0752	1.65721	3.41142	2.68902	4.72661	4.70982	6.32553	7.01651
bta-miR-2284v_MIMAT0011937_Bos_taurus_miR-2284v	0.846519	0.150712	0.36526	0.412616	0.679888	NA	0.475012	1.65721	0.852856	1.34451	0	1.17746	1.26511	0
bta-miR-2284w_MIMAT0017393_Bos_taurus_miR-2284w	1.86286	-0.168872	0.406472	-0.415457	0.677808	NA	1.42504	1.65721	2.985	0	4.72661	2.35491	0	1.75413
bta-miR-2284x_MIMAT0017395_Bos_taurus_miR-2284x	193.062	0.325456	0.3066	1.0615	0.288462	NA	200.93	195.551	221.743	135.795	151.251	191.925	208.742	238.561
bta-miR-2284y_MIMAT0024579_Bos_taurus_miR-2284y	193.009	0.324584	0.306531	1.05889	0.289648	NA	200.93	195.551	221.316	135.795	151.251	191.925	208.742	238.561
bta-miR-2284z_MIMAT0025559_Bos_taurus_miR-2284z	8.33582	0.0758433	0.399827	0.18969	0.849552	NA	12.3503	1.65721	13.6457	5.37804	9.45322	7.06474	10.1208	7.01651
bta-miR-2285ab_MIMAT0030436_Bos_taurus_miR-2285ab	33.6631	-0.320897	0.353039	-0.908958	0.363372	NA	37.5259	29.8298	32.8349	26.8902	44.115	45.9208	32.8928	19.2954
bta-miR-2285g_MIMAT0024582_Bos_taurus_miR-2285g	2.87847	0.00574179	0.413958	0.0138705	0.988933	NA	5.70014	0	3.83785	1.34451	3.15107	4.70982	2.53021	1.75413
bta-miR-2299-5p_MIMAT0011807_Bos_taurus_miR-2299-5p	5.86499	-0.255983	0.403561	-0.63431	0.525878	NA	5.22513	6.62885	4.69071	4.03353	7.87768	8.24219	7.59064	2.63119
bta-miR-2350_MIMAT0011886_Bos_taurus_miR-2350	1.4764	-0.0676219	0.393259	-0.171952	0.863475	NA	1.90005	3.31443	0.426428	0	3.15107	0	1.26511	1.75413
bta-miR-23b-3p_MIMAT0003852_Bos_taurus_miR-23b-3p	696.643	0.220578	0.298761	0.738309	0.460327	NA	671.192	810.377	677.168	824.184	628.639	559.292	794.487	607.805
bta-miR-24_MIMAT0009250_Bos_taurus_miR-24	3.25392	-0.34944	0.413846	-0.844373	0.398461	NA	3.32508	0	2.13214	4.03353	4.72661	3.53237	1.26511	7.01651
bta-miR-2419-5p_MIMAT0011985_Bos_taurus_miR-2419-5p	10.6499	0.289171	0.405172	0.713698	0.475414	NA	5.70014	1.65721	26.865	9.41156	6.30214	2.35491	21.5068	11.4018
bta-miR-2422_MIMAT0011989_Bos_taurus_miR-2422	5.51659	0.257697	0.409657	0.629057	0.529312	NA	8.55021	1.65721	3.83785	13.4451	3.15107	7.06474	3.79532	2.63119
bta-miR-26b_MIMAT0003531_Bos_taurus_miR-26b	1712.14	0.00419251	0.297344	0.0140999	0.98875	NA	1545.21	1577.67	1391.43	2593.56	1526.69	1562.48	1874.89	1625.2
bta-miR-27a-5p_MIMAT0012532_Bos_taurus_miR-27a-5p	1.93446	0.311897	0.405102	0.769922	0.441346	NA	0.475012	6.62885	2.13214	1.34451	1.57554	1.17746	1.26511	0.877064
bta-miR-28_MIMAT0009272_Bos_taurus_miR-28	109.051	0.167061	0.314931	0.530469	0.595787	NA	109.253	111.033	118.121	135.795	97.6832	103.616	98.6783	98.2312
bta-miR-2887_MIMAT0013845_Bos_taurus_miR-2887	2.67109	-0.132337	0.412009	-0.3212	0.748059	NA	2.85007	0	3.41142	2.68902	4.72661	0	5.06042	2.63119
bta-miR-299_MIMAT0009274_Bos_taurus_miR-299	2.07894	0.108006	0.409169	0.263965	0.791807	NA	1.42504	0	4.69071	2.68902	1.57554	2.35491	1.26511	2.63119
bta-miR-29d-5p_MIMAT0026919_Bos_taurus_miR-29d-5p	34.3984	-0.519363	0.356621	-1.45634	0.145298	NA	28.0257	36.4587	19.6157	33.6127	50.4171	30.6139	40.4834	35.9596
bta-miR-30b-5p_MIMAT0003547_Bos_taurus_miR-30b-5p	355.834	-0.193789	0.29878	-0.6486	0.516597	NA	363.384	352.986	345.833	410.075	441.15	308.494	355.495	269.259
bta-miR-30c_MIMAT0003850_Bos_taurus_miR-30c	1284.47	-0.352718	0.295792	-1.19246	0.233083	NA	1120.55	1131.88	994.856	1851.39	1465.25	1334.06	1218.3	1159.48
bta-miR-30d_MIMAT0003533_Bos_taurus_miR-30d	2705.57	0.0598171	0.299047	0.200025	0.841461	NA	2330.88	2987.96	3058.34	2274.91	2639.02	2865.93	2380.93	3106.56
bta-miR-30e-5p_MIMAT0003799_Bos_taurus_miR-30e-5p	4375.29	-0.065688	0.294712	-0.222889	0.823622	NA	4225.23	4800.95	3769.2	4393.86	4194.08	5254.99	3935.74	4428.3
bta-miR-30f_MIMAT0009282_Bos_taurus_miR-30f	70.3186	-0.279753	0.349616	-0.800172	0.423611	NA	54.1513	39.7731	71.2135	110.25	85.0789	57.6954	96.1481	48.2385
bta-miR-32_MIMAT0009283_Bos_taurus_miR-32	37.8058	0.25275	0.360311	0.701479	0.483004	NA	43.7011	29.8298	37.0992	36.3017	22.0575	41.211	29.0974	63.1486
bta-miR-331-5p_MIMAT0026716_Bos_taurus_miR-331-5p	5.60182	-0.264997	0.405813	-0.653002	0.513755	NA	4.75012	4.97164	5.11714	5.37804	9.45322	7.06474	6.32553	1.75413
bta-miR-335_MIMAT0009291_Bos_taurus_miR-335	8.84542	0.556698	0.393464	1.41486	0.157108	NA	10.4503	6.62885	16.6307	10.7561	4.72661	7.06474	10.1208	4.38532
bta-miR-339a_MIMAT0009293_Bos_taurus_miR-339a	134.176	-0.355861	0.308982	-1.15172	0.249436	NA	138.228	122.634	111.298	104.872	157.554	169.554	131.571	137.699
bta-miR-339b_MIMAT0012038_Bos_taurus_miR-339b	134.176	-0.355861	0.308982	-1.15172	0.249436	NA	138.228	122.634	111.298	104.872	157.554	169.554	131.571	137.699
bta-miR-33a_MIMAT0009294_Bos_taurus_miR-33a	1.51525	0.0475234	0.398448	0.119271	0.905061	NA	1.42504	0	1.27928	4.03353	1.57554	1.17746	0	2.63119
bta-miR-3431_MIMAT0017394_Bos_taurus_miR-3431	3.02219	0.834546	0.41329	2.01927	0.0434587	NA	1.42504	3.31443	6.39642	9.41156	1.57554	1.17746	0	0.877064
bta-miR-3432a_MIMAT0017396_Bos_taurus_miR-3432a	9.29768	0.212087	0.400428	0.52965	0.596355	NA	9.50024	3.31443	12.7928	16.1341	9.45322	2.35491	16.4464	4.38532
bta-miR-345-5p_MIMAT0003800_Bos_taurus_miR-345-5p	7.63036	-0.112833	0.399804	-0.282221	0.777774	NA	8.0752	9.94328	2.985	10.7561	9.45322	8.24219	6.32553	5.26238
bta-miR-34a_MIMAT0004340_Bos_taurus_miR-34a	4.05451	-0.0871611	0.411888	-0.211614	0.832409	NA	6.17515	3.31443	0.852856	2.68902	0	3.53237	8.85574	7.01651
bta-miR-361_MIMAT0003830_Bos_taurus_miR-361	81.3154	-0.206271	0.331919	-0.621449	0.534304	NA	75.0519	106.062	66.0963	52.4358	92.9566	96.5514	77.1715	84.1981
bta-miR-3613a_MIMAT0024574_Bos_taurus_miR-3613a	3.51492	0.186536	0.409707	0.455293	0.648899	NA	3.32508	3.31443	2.55857	6.72254	1.57554	1.17746	5.06042	4.38532
bta-miR-362-5p_MIMAT0009298_Bos_taurus_miR-362-5p	20.4062	-0.206328	0.375732	-0.549136	0.582912	NA	17.1004	18.2293	12.3664	32.2682	17.3309	29.4364	18.9766	17.5413
bta-miR-365-5p_MIMAT0012539_Bos_taurus_miR-365-5p	3.79202	-0.360018	0.414125	-0.869346	0.384658	NA	3.80009	4.97164	1.70571	1.34451	7.87768	2.35491	1.26511	7.01651
bta-miR-369-5p_MIMAT0003801_Bos_taurus_miR-369-5p	7.68488	0.731972	0.402722	1.81756	0.0691315	NA	12.8253	3.31443	17.0571	10.7561	6.30214	3.53237	5.06042	2.63119
bta-miR-374a_MIMAT0004342_Bos_taurus_miR-374a	35.1308	0.214935	0.35197	0.610661	0.541424	NA	26.6007	39.7731	34.1142	64.5364	29.9352	25.904	30.3625	29.8202
bta-miR-374b_MIMAT0009302_Bos_taurus_miR-374b	19.415	-0.105534	0.368094	-0.286704	0.774339	NA	16.6254	19.8866	21.7478	10.7561	17.3309	29.4364	20.2417	19.2954
bta-miR-378c_MIMAT0025551_Bos_taurus_miR-378c	433.821	-0.167152	0.327318	-0.51067	0.609582	NA	488.787	339.729	368.86	544.526	420.668	564.001	312.481	431.515
bta-miR-379_MIMAT0009306_Bos_taurus_miR-379	39.7845	0.266278	0.365444	0.728643	0.46622	NA	14.2504	26.5154	26.0121	164.03	25.2086	17.6618	25.3021	19.2954
bta-miR-380-3p_MIMAT0003804_Bos_taurus_miR-380-3p	36.3967	0.662949	0.353803	1.87378	0.0609609	NA	51.3013	34.8015	55.8621	33.6127	23.633	29.4364	26.5672	35.9596
bta-miR-382_MIMAT0009308_Bos_taurus_miR-382	2.34621	0.0402432	0.411507	0.0977946	0.922095	NA	1.90005	0	4.69071	2.68902	3.15107	1.17746	2.53021	2.63119
bta-miR-409a_MIMAT0009310_Bos_taurus_miR-409a	5.38109	-0.286918	0.407269	-0.704493	0.481126	NA	2.85007	8.28607	2.55857	5.37804	7.87768	3.53237	3.79532	8.77064
bta-miR-411a_MIMAT0009312_Bos_taurus_miR-411a	1615.83	0.742907	0.338108	2.19725	0.0280028	NA	2259.63	1189.88	2628.93	1825.84	1047.73	1115.05	1079.14	1780.44
bta-miR-411c-5p_MIMAT0025545_Bos_taurus_miR-411c-5p	7.44087	0.320216	0.408879	0.783156	0.433536	NA	13.3003	3.31443	12.7928	5.37804	7.87768	1.17746	2.53021	13.156
bta-miR-423-5p_MIMAT0012537_Bos_taurus_miR-423-5p	217.67	0.015706	0.343143	0.045771	0.963493	NA	338.683	140.863	244.343	134.451	228.453	220.184	180.91	253.471
bta-miR-424-5p_MIMAT0013593_Bos_taurus_miR-424-5p	14.1716	0.00442082	0.377436	0.0117128	0.990655	NA	16.1504	9.94328	17.91	10.7561	14.1798	16.4844	13.9162	14.033
bta-miR-425-5p_MIMAT0003832_Bos_taurus_miR-425-5p	29.7923	0.00547101	0.362712	0.0150836	0.987965	NA	28.5007	44.7448	29.85	16.1341	34.6618	27.0815	24.037	33.3284
bta-miR-432_MIMAT0009317_Bos_taurus_miR-432	11.7925	0.344832	0.391539	0.880709	0.378476	NA	11.4003	6.62885	22.6007	18.8231	14.1798	8.24219	6.32553	6.13945
bta-miR-450a_MIMAT0003834_Bos_taurus_miR-450a	14.5779	0.124533	0.386336	0.322344	0.747192	NA	25.6506	6.62885	14.4985	10.7561	7.87768	23.5491	10.1208	17.5413
bta-miR-450b_MIMAT0024576_Bos_taurus_miR-450b	58.8313	0.402925	0.361881	1.11342	0.265529	NA	110.678	36.4587	67.802	63.1919	39.3884	69.4699	35.423	48.2385
bta-miR-451_MIMAT0009323_Bos_taurus_miR-451	141.199	0.0576688	0.371034	0.155427	0.876485	NA	91.6773	132.577	68.6549	357.639	91.3811	136.585	180.91	70.1651
bta-miR-455-5p_MIMAT0003835_Bos_taurus_miR-455-5p	3.61635	-0.223364	0.413157	-0.540628	0.588764	NA	1.42504	4.97164	4.26428	1.34451	6.30214	1.17746	5.06042	4.38532
bta-miR-484_MIMAT0003535_Bos_taurus_miR-484	52.2963	-0.25182	0.340153	-0.740313	0.45911	NA	56.0514	51.3736	51.1714	33.6127	64.597	63.5826	39.2183	58.7633
bta-miR-491_MIMAT0009332_Bos_taurus_miR-491	1.4094	-0.457515	0.396405	-1.15416	0.248435	NA	0.475012	0	0.852856	1.34451	1.57554	2.35491	3.79532	0.877064
bta-miR-497_MIMAT0004343_Bos_taurus_miR-497	64.5559	-0.143521	0.354529	-0.404822	0.685609	NA	65.5516	61.3169	67.802	44.3688	86.6545	36.5011	79.7017	74.5504
bta-miR-499_MIMAT0003536_Bos_taurus_miR-499	314.518	0.3953	0.354535	1.11498	0.264859	NA	228.956	220.409	625.143	341.505	269.417	233.136	278.323	319.251
bta-miR-500_MIMAT0009337_Bos_taurus_miR-500	20.2564	0.0349452	0.377766	0.0925048	0.926297	NA	18.0504	14.9149	12.3664	44.3688	15.7554	16.4844	27.8323	12.2789
bta-miR-504_MIMAT0009340_Bos_taurus_miR-504	34.6556	-0.418134	0.358269	-1.16709	0.243172	NA	34.6759	46.402	21.7478	21.5121	47.2661	48.2757	24.037	33.3284
bta-miR-532_MIMAT0003848_Bos_taurus_miR-532	199.668	0.0887537	0.31419	0.282484	0.777572	NA	252.231	180.636	196.157	212.432	193.791	186.038	213.803	162.257
bta-miR-542-5p_MIMAT0013594_Bos_taurus_miR-542-5p	3.67729	0.0894638	0.412088	0.217099	0.828131	NA	5.22513	1.65721	4.69071	4.03353	3.15107	5.88728	1.26511	3.50826
bta-miR-574_MIMAT0024577_Bos_taurus_miR-574	3.79643	0.341097	0.412069	0.827769	0.407802	NA	3.32508	4.97164	5.54356	5.37804	4.72661	0	3.79532	2.63119
bta-miR-592_MIMAT0009353_Bos_taurus_miR-592	1.05314	0.066176	0.375714	0.176134	0.860189	NA	0	1.65721	1.70571	1.34451	1.57554	0	1.26511	0.877064
bta-miR-6119-5p_MIMAT0024588_Bos_taurus_miR-6119-5p	574.405	-0.267018	0.318794	-0.837588	0.402262	NA	751.469	580.025	447.323	318.649	713.718	620.519	513.633	649.904
bta-miR-6123_MIMAT0024596_Bos_taurus_miR-6123	4.09845	-0.0827776	0.413474	-0.2002	0.841324	NA	5.70014	6.62885	3.41142	0	7.87768	2.35491	5.06042	1.75413
bta-miR-628_MIMAT0009356_Bos_taurus_miR-628	10.6746	0.47651	0.390614	1.2199	0.222502	NA	9.50024	18.2293	14.925	9.41156	9.45322	2.35491	10.1208	11.4018
bta-miR-6522_MIMAT0025540_Bos_taurus_miR-6522	45.3749	0.377582	0.361758	1.04374	0.296605	NA	78.852	53.0308	34.1142	17.4786	26.7841	47.0982	67.0506	38.5908
bta-miR-6529a_MIMAT0025565_Bos_taurus_miR-6529a	50.0883	-0.434895	0.349408	-1.24466	0.213255	NA	65.0766	36.4587	35.3935	20.1676	58.2948	75.3572	46.8089	63.1486
bta-miR-660_MIMAT0004344_Bos_taurus_miR-660	2079.28	0.00741628	0.301031	0.0246363	0.980345	NA	2808.27	1983.68	1837.48	2096.09	2152.18	2022.87	1769.88	1963.75
bta-miR-664b_MIMAT0030438_Bos_taurus_miR-664b	10.559	0.0607426	0.394016	0.154163	0.877481	NA	8.0752	11.6005	3.83785	25.5457	7.87768	9.41965	7.59064	10.5248
bta-miR-7_MIMAT0003843_Bos_taurus_miR-7	7.9245	0.445277	0.402803	1.10545	0.268966	NA	3.32508	8.28607	5.54356	26.8902	1.57554	7.06474	6.32553	4.38532
bta-miR-708_MIMAT0009367_Bos_taurus_miR-708	7.45639	0.163674	0.405057	0.404076	0.686157	NA	2.85007	14.9149	12.3664	2.68902	7.87768	8.24219	6.32553	4.38532
bta-miR-767_MIMAT0009375_Bos_taurus_miR-767	20.6893	0.209473	0.367334	0.570252	0.568507	NA	18.5255	21.5438	28.5707	13.4451	14.1798	27.0815	20.2417	21.9266
bta-miR-769_MIMAT0009376_Bos_taurus_miR-769	28.9673	0.0868182	0.356213	0.243726	0.807443	NA	25.6506	34.8015	32.4085	24.2012	25.2086	35.3237	27.8323	26.3119
bta-miR-877_MIMAT0009381_Bos_taurus_miR-877	3.85369	-0.284619	0.413171	-0.688866	0.490908	NA	5.70014	1.65721	2.55857	2.68902	7.87768	3.53237	5.06042	1.75413
bta-miR-885_MIMAT0009382_Bos_taurus_miR-885	49.5435	-0.526426	0.377625	-1.39404	0.163304	NA	53.2013	69.603	13.6457	29.5792	83.5034	48.2757	58.1949	40.3449
bta-miR-9-5p_MIMAT0009389_Bos_taurus_miR-9-5p	2.52392	-0.00507135	0.412786	-0.0122857	0.990198	NA	3.80009	0	4.26428	1.34451	1.57554	7.06474	1.26511	0.877064
bta-miR-93_MIMAT0003837_Bos_taurus_miR-93	61.6039	0.0768195	0.335031	0.22929	0.818643	NA	52.7263	58.0025	72.0663	51.0913	56.7193	60.0503	74.6413	67.5339
bta-miR-98_MIMAT0003809_Bos_taurus_miR-98	187.977	-0.142726	0.314374	-0.454	0.649829	NA	152.004	200.523	156.925	220.499	184.338	214.297	179.645	195.585
bta-miR-99a-5p_MIMAT0003537_Bos_taurus_miR-99a-5p	368.575	-0.223993	0.345873	-0.647615	0.517234	NA	270.757	531.965	221.743	411.42	431.697	385.028	427.606	268.382
bta-miR-99b_MIMAT0004345_Bos_taurus_miR-99b	1196.56	-0.275653	0.363613	-0.758094	0.448395	NA	549.589	1518.01	478.026	1991.22	1306.12	951.385	1823.02	955.123

## Sheet: Liver
Supplementary Table S2. Full list of expressed miRNAs from Feed efficient and Feed inefficient RFI groups from skeletal muscle and liver of Nelore cattle.
							Feed Efficient1	Feed Efficient4	Feed Efficient6	Feed Efficient8	Feed Inefficient2	Feed Inefficient6	Feed Inefficient9	Feed Inefficient10
miRNA	baseMean	log2FoldChange	lfcSE	stat	pvalue	padj
bta-miR-423-5p_MIMAT0012537_Bos_taurus_miR-423-5p	367.957	-1.00273	0.221701	-4.52289	6.10022e-06	0.000244009	0	347.987	299.861	241.444	640.725	781.75	325.483	306.404
bta-miR-30b-5p_MIMAT0003547_Bos_taurus_miR-30b-5p	269.966	-0.67153	0.210694	-3.18723	0.00143643	0.0143643	0	312.468	228.896	193.155	393.471	495.173	319.678	216.89
bta-miR-339b_MIMAT0012038_Bos_taurus_miR-339b	270.007	-0.638214	0.198959	-3.20776	0.00133771	0.0143643	0	280.309	283.862	198.94	402.885	482.502	288.716	222.839
bta-miR-378_MIMAT0009305_Bos_taurus_miR-378	182.204	-0.583763	0.190169	-3.06971	0.00214267	0.0171414	0	216.952	163.35	126.004	274.238	265.62	232.985	178.488
bta-miR-28_MIMAT0009272_Bos_taurus_miR-28	149.351	-0.481111	0.201689	-2.38542	0.0170598	0.0974848	0	177.113	132.383	97.0807	198.932	226.63	204.733	157.935
bta-miR-30c_MIMAT0003850_Bos_taurus_miR-30c	318.833	-0.506275	0.211373	-2.39518	0.0166123	0.0974848	0	334.067	354.569	236.163	439.282	560.969	360.315	265.298
bta-miR-660_MIMAT0004344_Bos_taurus_miR-660	189.58	-0.461169	0.200059	-2.30516	0.0211575	0.105787	0	250.07	160.511	132.543	256.039	293.887	245.37	178.217
bta-let-7b_MIMAT0004331_Bos_taurus_let-7b	349.817	-0.501466	0.222366	-2.25514	0.0241243	0.107219	0	371.986	350.44	252.762	512.705	483.964	503.511	323.171
bta-let-7a-5p_MIMAT0003844_Bos_taurus_let-7a-5p	1463.88	-0.527516	0.253264	-2.08287	0.0372634	0.135503	0	1673.7	1294.93	1054.81	2242.85	2007.99	2012.11	1424.66
bta-miR-30d_MIMAT0003533_Bos_taurus_miR-30d	1414.37	-0.51999	0.248798	-2.09	0.0366174	0.135503	0	1620.42	1364.08	948.675	2022.58	2252.16	1729.2	1377.87
bta-miR-411a_MIMAT0009312_Bos_taurus_miR-411a	314.509	-0.440966	0.226797	-1.94432	0.0518574	0.172858	0	351.827	259.863	314.632	472.542	362.12	476.807	278.278
bta-miR-10b_MIMAT0003839_Bos_taurus_miR-10b	437.529	0.523308	0.27678	1.8907	0.0586646	0.180506	414.578	170.393	498.048	1167.73	250.391	263.67	320.839	414.578
bta-let-7f_MIMAT0003519_Bos_taurus_let-7f	3506.25	-0.478195	0.277272	-1.72464	0.0845917	0.199039	0	3948.81	2502.37	2775.1	5572.61	5640.4	4165.87	3444.81
bta-let-7i_MIMAT0003851_Bos_taurus_let-7i	378.197	-0.399019	0.227977	-1.75026	0.0800738	0.199039	0	486.701	323.86	317.399	537.18	505.408	496.158	358.868
bta-miR-26b_MIMAT0003531_Bos_taurus_miR-26b	1098.7	-0.430893	0.24101	-1.78786	0.0737985	0.199039	0	1281.55	925.905	808.335	1352.36	1687.29	1585.62	1148.54
bta-miR-30e-5p_MIMAT0003799_Bos_taurus_miR-30e-5p	1313.63	-0.440654	0.247348	-1.78152	0.0748281	0.199039	0	1564.26	1190.93	1053.8	1749.6	2095.23	1647.15	1208.04
bta-miR-122_MIMAT0003849_Bos_taurus_miR-122	2369.76	-0.453038	0.272138	-1.66474	0.0959654	0.213256	0	2817.49	1941.87	1520.09	2704.72	4212.87	3045.06	2715.99
bta-miR-125b_MIMAT0003539_Bos_taurus_miR-125b	306.624	-0.322368	0.205112	-1.57166	0.116029	0.232057	0	340.787	323.086	241.193	389.706	433.764	413.723	310.731
bta-miR-21-5p_MIMAT0003528_Bos_taurus_miR-21-5p	2045.37	-0.426687	0.267559	-1.59474	0.110771	0.232057	0	2433.99	1616.46	1527.89	2742.38	2669.36	2883.29	2489.63
bta-miR-181a_MIMAT0003543_Bos_taurus_miR-181a	2247.51	-0.420592	0.27311	-1.54001	0.123559	0.23535	0	2927.89	2205.09	1055.82	2458.1	4349.34	3219.22	1764.59
bta-miR-186_MIMAT0003818_Bos_taurus_miR-186	1604.96	-0.348658	0.256676	-1.35836	0.174351	0.317001	0	2067.28	1493.11	1246.2	2169.43	2144.94	2026.04	1692.66
bta-let-7g_MIMAT0003838_Bos_taurus_let-7g	434.663	-0.310649	0.232954	-1.33352	0.182362	0.317151	0	577.418	378.568	319.411	537.18	617.505	582.076	465.15
bta-miR-194_MIMAT0009254_Bos_taurus_miR-194	841.314	-0.282478	0.240651	-1.17381	0.240472	0.384755	0	1055.96	732.105	737.914	1098.83	979.625	1243.1	882.973
bta-miR-486_MIMAT0009329_Bos_taurus_miR-486	1055.69	-0.303412	0.253724	-1.19584	0.231761	0.384755	0	1078.04	1131.83	1048.02	1157.82	1931.47	1381.66	716.655
bta-miR-125a_MIMAT0003538_Bos_taurus_miR-125a	344.75	-0.229594	0.218339	-1.05155	0.293008	0.450781	414.578	379.665	287.991	259.301	379.665	379.665	379.665	277.467
bta-miR-126-5p_MIMAT0004328_Bos_taurus_miR-126-5p	2900.88	-0.197218	0.276238	-0.713943	0.475263	0.702218	0	3937.29	2769.2	2461.47	2929.39	3943.84	4241.34	2924.49
bta-miR-146a_MIMAT0009236_Bos_taurus_miR-146a	480.541	-0.171073	0.256819	-0.666124	0.505332	0.702218	0	743.491	337.537	378.514	624.408	415.731	701.278	643.367
bta-miR-191_MIMAT0003819_Bos_taurus_miR-191	2243.69	-0.179078	0.271237	-0.660227	0.509108	0.702218	0	3228.36	2361.73	1840.26	2657.66	2935.46	2787.7	2138.34
bta-miR-26a_MIMAT0003516_Bos_taurus_miR-26a	10020.4	-0.1612	0.255426	-0.631102	0.527974	0.702481	0	13285.9	10046.6	8074.3	12932.5	13060.7	13338.2	9425.23
bta-miR-451_MIMAT0009323_Bos_taurus_miR-451	151.263	-0.148515	0.245017	-0.606139	0.544423	0.702481	0	156.954	134.447	181.586	134.922	258.309	243.822	100.061
bta-miR-16a_MIMAT0009242_Bos_taurus_miR-16a	163.045	-0.109679	0.205615	-0.533418	0.593744	0.71969	0	223.191	163.091	124.746	190.774	200.311	236.468	165.777
bta-miR-192_MIMAT0003820_Bos_taurus_miR-192	24236.4	-0.12704	0.230484	-0.551188	0.581505	0.71969	0	30786.5	21421.8	21500.6	31103.1	29503.8	33581.6	25994
bta-miR-16b_MIMAT0003525_Bos_taurus_miR-16b	212.007	-0.0995563	0.197578	-0.503883	0.614344	0.722757	0	251.99	214.445	212.521	242.86	255.385	308.454	210.399
bta-miR-151-5p_MIMAT0003523_Bos_taurus_miR-151-5p	610.675	-0.095263	0.238166	-0.399985	0.689168	0.78762	0	763.171	612.883	541.992	646.373	781.75	892.078	647.153
bta-miR-30a-5p_MIMAT0003841_Bos_taurus_miR-30a-5p	8576.5	-0.0973718	0.267602	-0.363868	0.715956	0.795507	829.156	13512.9	7825.81	7825.81	8882.92	9591.06	11472.8	8671.53
bta-miR-142-5p_MIMAT0003790_Bos_taurus_miR-142-5p	1279.02	-0.0681495	0.251127	-0.271374	0.786103	0.849841	0	1664.58	969.001	1454.2	1184.18	1660.49	1679.27	1620.45
bta-miR-100_MIMAT0009215_Bos_taurus_miR-100	174.951	0.0478935	0.199759	0.239757	0.810519	0.853178	0	223.671	169.543	161.214	166.927	228.092	263.56	186.601
bta-miR-23b-3p_MIMAT0003852_Bos_taurus_miR-23b-3p	153.791	-0.0349218	0.227505	-0.153499	0.878005	0.900518	0	245.271	154.06	118.71	188.891	161.809	227.18	134.407
bta-miR-10a_MIMAT0003786_Bos_taurus_miR-10a	386.5	-0.0131214	0.224153	-0.0585376	0.95332	0.95332	0	455.983	369.02	379.269	366.487	498.585	584.011	438.647
bta-let-7c_MIMAT0004332_Bos_taurus_let-7c	132.57	-0.713685	0.214897	-3.32105	0.000896799	NA	0	135.835	122.577	91.7991	227.799	179.354	173.384	129.809
bta-let-7d_MIMAT0003810_Bos_taurus_let-7d	75.2063	-0.267108	0.268235	-0.9958	0.319347	NA	0	103.676	67.3527	61.8701	112.958	99.912	84.7571	71.1246
bta-let-7e_MIMAT0004333_Bos_taurus_let-7e	76.6393	-0.402609	0.266723	-1.50946	0.13118	NA	0	85.9167	66.0624	57.846	104.173	123.306	103.334	72.4768
bta-miR-106b_MIMAT0009218_Bos_taurus_miR-106b	19.9583	-0.00990854	0.111037	-0.0892365	0.928894	NA	0	27.359	17.5478	17.3538	23.8468	25.8309	30.9615	16.767
bta-miR-1246_MIMAT0024567_Bos_taurus_miR-1246	41.2508	-0.353459	0.208299	-1.69688	0.089719	NA	0	8.15969	14.4511	0.251504	301.222	0.974751	1.16106	3.7861
bta-miR-1296_MIMAT0009964_Bos_taurus_miR-1296	1.9082	0.0118143	0.1104	0.107014	0.914778	NA	0	3.83985	2.06445	0.503009	0.627546	3.899	2.70913	1.62262
bta-miR-1306_MIMAT0009974_Bos_taurus_miR-1306	1.14965	0.00136326	0.109983	0.0123951	0.99011	NA	0	0.959963	0.774168	1.25752	2.51018	0.487375	0.774038	2.43392
bta-miR-136_MIMAT0009230_Bos_taurus_miR-136	9.00986	-0.00612258	0.110947	-0.0551848	0.955991	NA	0	10.0796	6.19335	11.0662	13.1785	14.6213	10.4495	6.49046
bta-miR-138_MIMAT0003813_Bos_taurus_miR-138	1.09405	-0.029385	0.109922	-0.267325	0.789219	NA	0	0	0.516112	0.503009	3.13773	1.46213	2.32211	0.811308
bta-miR-1388-5p_MIMAT0013590_Bos_taurus_miR-1388-5p	10.1416	0.00290874	0.110965	0.0262131	0.979087	NA	0	14.3994	8.51585	12.3237	11.2958	10.2349	13.5457	10.8174
bta-miR-139_MIMAT0003788_Bos_taurus_miR-139	22.8234	-0.0262649	0.120224	-0.218466	0.827066	NA	0	21.5992	22.1928	16.3478	32.0049	44.3512	22.8341	23.2575
bta-miR-145_MIMAT0003542_Bos_taurus_miR-145	65.79	-0.25682	0.275879	-0.930917	0.351897	NA	0	82.5568	66.0624	49.7979	99.7798	91.1392	81.2739	55.7098
bta-miR-1468_MIMAT0013592_Bos_taurus_miR-1468	117.216	-0.438989	0.226389	-1.93909	0.05249	NA	0	138.235	105.029	81.7389	146.846	194.95	147.067	123.86
bta-miR-146b_MIMAT0009235_Bos_taurus_miR-146b	25.1804	-0.0136719	0.138617	-0.0986302	0.921432	NA	0	40.3185	22.967	16.8508	25.7294	11.2096	39.4759	44.8923
bta-miR-149-5p_MIMAT0024570_Bos_taurus_miR-149-5p	2.65305	0.00204945	0.110587	0.0185325	0.985214	NA	0	3.83985	2.06445	2.01204	1.88264	6.82326	2.70913	1.89305
bta-miR-150_MIMAT0003845_Bos_taurus_miR-150	87.4643	-0.539765	0.266092	-2.02849	0.0425102	NA	0	79.197	70.7074	94.8172	136.805	195.925	58.4398	63.8229
bta-miR-154b_MIMAT0025547_Bos_taurus_miR-154b	0.827658	-0.0157445	0.109585	-0.143674	0.885758	NA	0	0.479982	0.258056	0.503009	1.88264	1.9495	1.54808	0
bta-miR-155_MIMAT0009241_Bos_taurus_miR-155	19.9578	-0.0175896	0.111037	-0.158412	0.874132	NA	0	23.9991	15.2253	16.5993	33.8875	29.7299	23.9952	16.2262
bta-miR-15a_MIMAT0004334_Bos_taurus_miR-15a	128.686	-0.428603	0.222919	-1.92269	0.0545193	NA	0	167.994	106.577	97.0807	173.83	193.001	162.548	128.457
bta-miR-15b_MIMAT0003792_Bos_taurus_miR-15b	7.21082	-0.00839869	0.110907	-0.0757271	0.939636	NA	0	5.2798	6.70946	8.55115	11.2958	9.26013	9.28845	7.30177
bta-miR-17-5p_MIMAT0003815_Bos_taurus_miR-17-5p	13.5562	-0.00737642	0.111001	-0.0664535	0.947017	NA	0	19.1993	11.3545	11.5692	16.3162	18.0329	15.4808	16.4966
bta-miR-181b_MIMAT0003793_Bos_taurus_miR-181b	74.8387	-0.413417	0.271126	-1.52481	0.127306	NA	0	90.7165	64.256	50.8039	111.076	121.844	105.656	54.3576
bta-miR-181c_MIMAT0003817_Bos_taurus_miR-181c	34.2993	-0.0406345	0.209799	-0.193683	0.846424	NA	0	45.5983	35.6117	26.1565	42.6731	42.4017	50.3124	31.641
bta-miR-181d_MIMAT0009243_Bos_taurus_miR-181d	2.48896	0.0129974	0.110555	0.117565	0.906412	NA	0	2.87989	2.83862	3.01805	3.76528	2.92425	2.32211	2.16349
bta-miR-182_MIMAT0009244_Bos_taurus_miR-182	25.595	-0.0238255	0.140525	-0.169546	0.865367	NA	0	43.1983	10.8384	21.6294	36.3977	14.6213	63.4711	14.6035
bta-miR-183_MIMAT0009245_Bos_taurus_miR-183	0.861805	0.0082071	0.109646	0.0748508	0.940333	NA	0	1.43994	0.516112	0.503009	1.25509	0.974751	1.93509	0.270436
bta-miR-1839_MIMAT0009968_Bos_taurus_miR-1839	19.7864	-0.0221338	0.111036	-0.199339	0.841998	NA	0	23.5191	13.4189	14.5873	45.8109	22.9066	18.5769	19.4714
bta-miR-185_MIMAT0009247_Bos_taurus_miR-185	8.73754	-0.00897913	0.110942	-0.0809355	0.935493	NA	0	12.9595	7.48363	4.77858	8.78565	14.6213	13.1586	8.11308
bta-miR-18a_MIMAT0003526_Bos_taurus_miR-18a	0.978775	-0.00745307	0.109803	-0.0678766	0.945884	NA	0	0.479982	0.516112	1.00602	2.51018	1.46213	0.774038	1.08174
bta-miR-190a_MIMAT0009251_Bos_taurus_miR-190a	0.41823	0.0528872	0.108326	0.488225	0.625391	NA	0	1.43994	0.258056	0.503009	0	0.487375	0.387019	0.270436
bta-miR-193a-5p_MIMAT0003794_Bos_taurus_miR-193a-5p	2.51791	-0.00083255	0.110562	-0.0075302	0.993992	NA	0	1.43994	3.87084	1.76053	1.88264	4.38638	1.93509	4.86785
bta-miR-195_MIMAT0004335_Bos_taurus_miR-195	72.3739	-0.105181	0.272103	-0.386549	0.69909	NA	0	86.3967	69.159	64.1336	79.6984	74.0811	126.555	78.9673
bta-miR-199a-5p_MIMAT0003544_Bos_taurus_miR-199a-5p	73.9711	-0.085505	0.267921	-0.319143	0.749618	NA	0	91.1965	82.836	67.9062	84.7187	96.5003	95.5936	73.0177
bta-miR-199b_MIMAT0003821_Bos_taurus_miR-199b	24.4041	-0.0248583	0.133335	-0.186436	0.852103	NA	0	24.4791	23.2251	21.8809	28.8671	28.7551	39.0889	28.9366
bta-miR-200b_MIMAT0003842_Bos_taurus_miR-200b	2.41255	0.0126261	0.110538	0.114224	0.90906	NA	0	4.31983	2.58056	1.50903	4.39282	2.43688	2.70913	1.35218
bta-miR-204_MIMAT0004338_Bos_taurus_miR-204	49.5451	-0.0704794	0.272927	-0.258235	0.796226	NA	0	58.0778	38.9665	59.6065	38.2803	89.6771	57.6658	54.0872
bta-miR-20a_MIMAT0003527_Bos_taurus_miR-20a	16.1344	-0.00916034	0.111019	-0.0825116	0.93424	NA	0	20.1592	18.0639	11.5692	19.4539	23.394	23.9952	12.44
bta-miR-211_MIMAT0009263_Bos_taurus_miR-211	4.01709	-0.0128864	0.110755	-0.11635	0.907375	NA	0	2.39991	0.774168	6.53911	10.0407	2.43688	9.67547	0.270436
bta-miR-215_MIMAT0003797_Bos_taurus_miR-215	80.9381	-0.317052	0.263969	-1.20109	0.229715	NA	0	100.796	71.9977	62.6246	117.979	97.9625	110.687	85.4577
bta-miR-218_MIMAT0003798_Bos_taurus_miR-218	4.77179	0.0239402	0.110808	0.216051	0.828948	NA	0	14.3994	2.32251	3.52106	1.88264	7.31063	3.87019	4.86785
bta-miR-22-5p_MIMAT0003826_Bos_taurus_miR-22-5p	7.36399	-0.00660502	0.110911	-0.0595522	0.952512	NA	0	8.63967	7.99974	5.03009	11.9234	10.2349	9.67547	5.40872
bta-miR-224_MIMAT0009271_Bos_taurus_miR-224	3.60737	-0.000129597	0.110718	-0.00117051	0.999066	NA	0	2.87989	3.35473	4.52708	2.51018	7.31063	5.03124	3.24523
bta-miR-2284aa_MIMAT0025560_Bos_taurus_miR-2284aa	8.89807	-0.0157924	0.110945	-0.142345	0.886808	NA	0	11.0396	5.67723	6.28761	12.5509	13.1591	13.5457	8.92438
bta-miR-2284ab_MIMAT0030437_Bos_taurus_miR-2284ab	2.35571	-0.00464482	0.110526	-0.0420249	0.966479	NA	0	3.83985	1.29028	1.00602	4.39282	2.43688	4.25721	1.62262
bta-miR-2284h-5p_MIMAT0012019_Bos_taurus_miR-2284h-5p	1.69487	-0.00424319	0.110318	-0.0384633	0.969318	NA	0	1.91993	1.03222	1.25752	3.13773	2.92425	1.93509	1.35218
bta-miR-2284v_MIMAT0011937_Bos_taurus_miR-2284v	0.865898	0.0187133	0.109654	0.170657	0.864493	NA	0	1.43994	1.29028	0.251504	0.627546	1.46213	0.774038	1.08174
bta-miR-2284w_MIMAT0017393_Bos_taurus_miR-2284w	5.37015	-0.00636611	0.110841	-0.0574347	0.954199	NA	0	8.63967	3.61279	3.01805	8.78565	8.77276	5.80528	4.32697
bta-miR-2284x_MIMAT0017395_Bos_taurus_miR-2284x	96.7467	-0.499262	0.251308	-1.98665	0.0469613	NA	0	99.8362	84.9005	68.4092	134.295	145.238	147.454	93.8412
bta-miR-2284y_MIMAT0024579_Bos_taurus_miR-2284y	96.7467	-0.499262	0.251308	-1.98665	0.0469613	NA	0	99.8362	84.9005	68.4092	134.295	145.238	147.454	93.8412
bta-miR-2284z_MIMAT0025559_Bos_taurus_miR-2284z	8.89807	-0.0157924	0.110945	-0.142345	0.886808	NA	0	11.0396	5.67723	6.28761	12.5509	13.1591	13.5457	8.92438
bta-miR-2285ab_MIMAT0030436_Bos_taurus_miR-2285ab	12.7911	-0.0124343	0.110995	-0.112027	0.910802	NA	0	15.8394	11.3545	9.30566	11.2958	17.0581	22.0601	15.4148
bta-miR-2285g_MIMAT0024582_Bos_taurus_miR-2285g	2.68986	0.00508331	0.110594	0.0459637	0.963339	NA	0	3.83985	2.32251	2.26354	1.88264	3.899	5.41826	1.89305
bta-miR-2299-5p_MIMAT0011807_Bos_taurus_miR-2299-5p	0.563182	0.000615215	0.108981	0.00564516	0.995496	NA	0	0.479982	0.258056	0.503009	0	1.9495	0.774038	0.540872
bta-miR-24_MIMAT0009250_Bos_taurus_miR-24	0.755035	0.0164469	0.109465	0.150248	0.880569	NA	0	1.43994	0.774168	0.251504	0.627546	0.974751	1.16106	0.811308
bta-miR-2419-5p_MIMAT0011985_Bos_taurus_miR-2419-5p	38.8577	-0.0789061	0.224285	-0.351811	0.72498	NA	0	64.7975	42.0631	9.05416	112.958	9.74751	41.411	30.8297
bta-miR-2474_MIMAT0012065_Bos_taurus_miR-2474	0.746947	0.012259	0.109456	0.112	0.910823	NA	0	0.479982	0.258056	1.50903	0.627546	0.974751	0.774038	1.35218
bta-miR-27a-5p_MIMAT0012532_Bos_taurus_miR-27a-5p	0.473358	0.0269322	0.108634	0.247918	0.804198	NA	0	0.479982	0.258056	1.00602	0.627546	0.487375	0.387019	0.540872
bta-miR-2887_MIMAT0013845_Bos_taurus_miR-2887	6.71584	-0.0183376	0.110892	-0.165364	0.868658	NA	0	4.79982	6.19335	4.77858	8.1581	6.82326	14.3197	8.65395
bta-miR-2904_MIMAT0013862_Bos_taurus_miR-2904	3.81305	-0.0157742	0.110737	-0.142447	0.886727	NA	0	2.39991	4.38695	1.76053	6.27546	1.9495	9.67547	4.05654
bta-miR-296-5p_MIMAT0026918_Bos_taurus_miR-296-5p	0.817671	-0.0150668	0.109567	-0.137513	0.890626	NA	0	0.479982	0.774168	0	2.51018	1.46213	0.774038	0.540872
bta-miR-30f_MIMAT0009282_Bos_taurus_miR-30f	93.6109	-0.139884	0.249441	-0.560789	0.574941	NA	0	134.875	105.545	69.4152	114.841	132.566	100.238	91.4073
bta-miR-31_MIMAT0003548_Bos_taurus_miR-31	58.8918	-0.254963	0.279636	-0.911766	0.361892	NA	0	64.3175	63.2238	43.0072	90.3667	87.7276	78.9518	43.5402
bta-miR-32_MIMAT0009283_Bos_taurus_miR-32	29.9257	-0.0280779	0.177747	-0.157965	0.874484	NA	0	36.9586	27.0959	29.1745	24.4743	46.3007	37.5408	37.861
bta-miR-331-5p_MIMAT0026716_Bos_taurus_miR-331-5p	3.67575	-0.0118802	0.110724	-0.107295	0.914555	NA	0	3.83985	2.58056	2.51504	5.64792	8.28538	4.64423	1.89305
bta-miR-335_MIMAT0009291_Bos_taurus_miR-335	4.52259	-0.00527648	0.110793	-0.0476245	0.962015	NA	0	3.35987	4.1289	5.28159	5.02037	9.26013	6.96634	2.16349
bta-miR-33a_MIMAT0009294_Bos_taurus_miR-33a	1.69337	-0.0101928	0.110317	-0.0923957	0.926384	NA	0	1.91993	0	1.76053	2.51018	3.41163	2.32211	1.62262
bta-miR-3431_MIMAT0017394_Bos_taurus_miR-3431	4.35322	-0.0128393	0.110781	-0.115898	0.907733	NA	0	4.31983	2.06445	4.27557	5.64792	8.77276	5.41826	4.32697
bta-miR-3432a_MIMAT0017396_Bos_taurus_miR-3432a	5.20715	-0.00159969	0.110833	-0.0144334	0.988484	NA	0	10.0796	2.58056	3.26956	9.41319	6.33588	6.1923	3.7861
bta-miR-345-5p_MIMAT0003800_Bos_taurus_miR-345-5p	1.83903	0.00118791	0.110374	0.0107627	0.991413	NA	0	3.35987	1.54834	0.251504	3.76528	2.92425	2.32211	0.540872
bta-miR-34a_MIMAT0004340_Bos_taurus_miR-34a	6.21391	0.0111693	0.110876	0.100737	0.919759	NA	0	5.75978	7.99974	9.30566	10.6683	3.41163	5.80528	6.7609
bta-miR-34c_MIMAT0003854_Bos_taurus_miR-34c	0.768467	0.0389726	0.109484	0.355967	0.721865	NA	0	1.43994	1.29028	0.754513	0.627546	0.487375	1.54808	0
bta-miR-361_MIMAT0003830_Bos_taurus_miR-361	29.7302	-0.0150755	0.176266	-0.0855271	0.931842	NA	0	42.2384	29.9345	26.1565	28.8671	35.5784	44.5072	30.5592
bta-miR-3613a_MIMAT0024574_Bos_taurus_miR-3613a	1.11402	-0.000858933	0.109951	-0.00781193	0.993767	NA	0	0.959963	0.774168	1.00602	0.627546	1.9495	1.16106	2.43392
bta-miR-362-5p_MIMAT0009298_Bos_taurus_miR-362-5p	0.947505	0.0223424	0.109767	0.203544	0.83871	NA	0	1.43994	1.03222	1.00602	1.25509	0.487375	1.54808	0.811308
bta-miR-369-5p_MIMAT0003801_Bos_taurus_miR-369-5p	3.5665	-0.0060785	0.110713	-0.0549031	0.956216	NA	0	4.79982	2.58056	2.26354	7.53055	5.36113	4.64423	1.35218
bta-miR-374a_MIMAT0004342_Bos_taurus_miR-374a	16.3171	0.00148316	0.11102	0.0133594	0.989341	NA	0	30.2388	13.4189	14.0842	7.53055	17.5455	25.5432	22.1757
bta-miR-374b_MIMAT0009302_Bos_taurus_miR-374b	10.3151	-0.00271881	0.110967	-0.024501	0.980453	NA	0	10.5596	13.4189	9.30566	13.806	10.7223	11.9976	12.7105
bta-miR-378c_MIMAT0025551_Bos_taurus_miR-378c	6.14809	-0.00519873	0.110874	-0.0468887	0.962602	NA	0	8.15969	5.93529	4.02407	11.2958	8.28538	5.80528	5.67915
bta-miR-379_MIMAT0009306_Bos_taurus_miR-379	1.94435	0.011005	0.110413	0.0996715	0.920605	NA	0	2.87989	1.80639	1.76053	1.88264	1.46213	3.87019	1.89305
bta-miR-380-3p_MIMAT0003804_Bos_taurus_miR-380-3p	15.9773	-0.00609597	0.111018	-0.0549098	0.95621	NA	0	16.3194	16.7736	18.3598	21.9641	22.4193	18.1899	13.7922
bta-miR-382_MIMAT0009308_Bos_taurus_miR-382	0.436052	0.0236282	0.108434	0.217904	0.827504	NA	0	0.479982	0.516112	0.503009	0.627546	0.974751	0.387019	0
bta-miR-411c-5p_MIMAT0025545_Bos_taurus_miR-411c-5p	4.65647	0.0103442	0.110802	0.0933575	0.92562	NA	0	5.75978	4.64501	6.28761	7.53055	3.899	6.96634	2.16349
bta-miR-424-5p_MIMAT0013593_Bos_taurus_miR-424-5p	3.05906	0.0411919	0.110649	0.372274	0.709689	NA	0	5.75978	4.90307	4.52708	0.627546	3.899	2.32211	2.43392
bta-miR-425-5p_MIMAT0003832_Bos_taurus_miR-425-5p	65.7957	-0.257334	0.275366	-0.934515	0.350038	NA	0	86.8767	65.0301	48.7918	94.7595	106.248	59.2139	65.4455
bta-miR-432_MIMAT0009317_Bos_taurus_miR-432	3.50832	0.0114143	0.110707	0.103103	0.917881	NA	0	5.2798	4.64501	2.51504	5.02037	3.41163	5.03124	2.16349
bta-miR-449a_MIMAT0009320_Bos_taurus_miR-449a	0.753011	0.00554774	0.109462	0.0506819	0.959579	NA	0	0.959963	0.774168	0.251504	0	1.9495	1.54808	0.540872
bta-miR-450a_MIMAT0003834_Bos_taurus_miR-450a	3.71479	0.00607957	0.110729	0.0549051	0.956214	NA	0	3.83985	4.64501	3.77257	2.51018	7.79801	3.09615	4.05654
bta-miR-450b_MIMAT0024576_Bos_taurus_miR-450b	13.9768	0.00188096	0.111005	0.0169449	0.986481	NA	0	18.7193	13.4189	17.1023	16.3162	10.7223	17.4158	18.1192
bta-miR-452_MIMAT0009324_Bos_taurus_miR-452	0.639899	0.0286262	0.109198	0.26215	0.793206	NA	0	0.959963	0.774168	0.754513	0.627546	1.46213	0	0.540872
bta-miR-455-5p_MIMAT0003835_Bos_taurus_miR-455-5p	12.7035	-0.0275175	0.110994	-0.24792	0.804196	NA	0	13.9195	5.67723	8.29964	18.8264	21.4445	23.9952	9.46525
bta-miR-484_MIMAT0003535_Bos_taurus_miR-484	21.5118	-0.0207001	0.111042	-0.186416	0.852119	NA	0	25.439	15.2253	17.1023	32.0049	34.6037	25.5432	22.1757
bta-miR-491_MIMAT0009332_Bos_taurus_miR-491	0.583355	0.00536164	0.109043	0.0491698	0.960784	NA	0	0.959963	0	0.503009	0.627546	0.487375	1.54808	0.540872
bta-miR-497_MIMAT0004343_Bos_taurus_miR-497	45.6613	-0.18594	0.265762	-0.699648	0.484147	NA	0	48.4781	44.9018	32.4441	77.8157	71.6442	59.9879	30.0184
bta-miR-499_MIMAT0003536_Bos_taurus_miR-499	0.558901	-0.00688783	0.108963	-0.0632127	0.949597	NA	0	0.479982	0.258056	0.251504	1.25509	0.487375	0.387019	1.35218
bta-miR-500_MIMAT0009337_Bos_taurus_miR-500	0.704662	0.00933799	0.109353	0.0853928	0.931949	NA	0	0.959963	1.03222	0	1.25509	1.46213	0.387019	0.540872
bta-miR-504_MIMAT0009340_Bos_taurus_miR-504	1.40031	-0.00903391	0.110167	-0.0820022	0.934645	NA	0	0.959963	0.516112	1.50903	1.88264	1.46213	2.70913	2.16349
bta-miR-532_MIMAT0003848_Bos_taurus_miR-532	29.7825	-0.0274911	0.176689	-0.15559	0.876356	NA	0	38.3985	29.9345	25.905	51.4588	37.5279	33.6706	21.3644
bta-miR-542-5p_MIMAT0013594_Bos_taurus_miR-542-5p	0.472805	0.0185719	0.108615	0.170989	0.864232	NA	0	0.479982	0.516112	0.503009	1.25509	0.487375	0	0.540872
bta-miR-574_MIMAT0024577_Bos_taurus_miR-574	3.51777	-0.022186	0.110707	-0.200403	0.841166	NA	0	2.87989	2.58056	1.25752	7.53055	3.41163	6.96634	3.51567
bta-miR-592_MIMAT0009353_Bos_taurus_miR-592	1.29255	-0.0156349	0.110094	-0.142015	0.887068	NA	0	0.479982	0.516112	1.25752	1.25509	2.92425	3.09615	0.811308
bta-miR-6119-5p_MIMAT0024588_Bos_taurus_miR-6119-5p	98.9322	-0.447966	0.250981	-1.78486	0.0742844	NA	0	101.276	70.7074	95.0687	127.392	149.624	141.649	105.74
bta-miR-6123_MIMAT0024596_Bos_taurus_miR-6123	0.697814	0.0108774	0.109351	0.0994722	0.920763	NA	0	0.479982	1.03222	0.503009	0	0.974751	2.32211	0.270436
bta-miR-628_MIMAT0009356_Bos_taurus_miR-628	1.21851	0.00185808	0.11004	0.0168855	0.986528	NA	0	0.959963	0.258056	2.01204	2.51018	0.487375	2.70913	0.811308
bta-miR-6520_MIMAT0025538_Bos_taurus_miR-6520	0.553615	0.00163798	0.108933	0.0150366	0.988003	NA	0	0.479982	0.516112	0.251504	1.88264	0.487375	0	0.811308
bta-miR-6529a_MIMAT0025565_Bos_taurus_miR-6529a	15.8265	-0.00712646	0.111017	-0.0641925	0.948817	NA	0	23.9991	13.935	12.3237	21.3366	27.293	13.9327	13.7922
bta-miR-664b_MIMAT0030438_Bos_taurus_miR-664b	2.8101	0.0183042	0.110614	0.165478	0.868568	NA	0	4.79982	3.61279	2.26354	0	3.41163	5.41826	2.97479
bta-miR-7_MIMAT0003843_Bos_taurus_miR-7	1.73441	0.0331585	0.110333	0.300531	0.763772	NA	0	3.83985	2.83862	1.00602	1.25509	0.487375	3.09615	1.35218
bta-miR-708_MIMAT0009367_Bos_taurus_miR-708	6.6674	-0.00619263	0.110891	-0.055844	0.955466	NA	0	7.67971	0.774168	11.0662	10.6683	10.2349	6.96634	5.94959
bta-miR-744_MIMAT0009369_Bos_taurus_miR-744	4.91064	-0.0118232	0.110817	-0.106691	0.915034	NA	0	3.83985	4.38695	4.27557	6.90301	9.74751	5.80528	4.32697
bta-miR-769_MIMAT0009376_Bos_taurus_miR-769	22.9397	-0.0230394	0.12095	-0.190488	0.848927	NA	0	34.5587	16.5156	12.0722	21.9641	42.4017	35.9927	20.0123
bta-miR-877_MIMAT0009381_Bos_taurus_miR-877	1.0508	-0.00203524	0.109886	-0.0185213	0.985223	NA	0	0.959963	1.03222	0.503009	0.627546	2.92425	1.54808	0.811308
bta-miR-885_MIMAT0009382_Bos_taurus_miR-885	23.2892	-0.0116445	0.124126	-0.0938126	0.925258	NA	0	29.7589	26.3217	18.3598	40.7905	34.1163	18.5769	18.3896
bta-miR-9-5p_MIMAT0009389_Bos_taurus_miR-9-5p	1.67257	0.0393275	0.110305	0.356534	0.721441	NA	0	0.959963	6.4514	0.503009	1.88264	0.487375	3.09615	0
bta-miR-93_MIMAT0003837_Bos_taurus_miR-93	117.39	-0.399944	0.233112	-1.71568	0.0862215	NA	0	150.234	100.384	92.5536	154.376	183.741	149.389	108.445
bta-miR-98_MIMAT0003809_Bos_taurus_miR-98	56.7345	-0.193919	0.279669	-0.693389	0.488066	NA	0	81.5969	41.547	43.0072	72.7954	81.3917	77.0167	56.5211
bta-miR-99a-5p_MIMAT0003537_Bos_taurus_miR-99a-5p	37.9326	-0.0155948	0.232901	-0.0669589	0.946614	NA	0	57.5978	39.9987	31.438	47.6935	41.4269	45.2812	40.0245
bta-miR-99b_MIMAT0004345_Bos_taurus_miR-99b	91.3988	0.0599523	0.256215	0.233993	0.814991	NA	0	133.435	91.0938	92.8051	96.0146	100.887	125.007	91.9482
