# Supplementary material for: An integrative transcriptome analysis indicates regulatory mRNA-miRNA networks for residual feed intake in Nelore cattle
Source: Sci Rep. 2018 Nov 20;8:17072. doi: 10.1038/s41598-018-35315-5 (PMC6244318; doi:10.1038/s41598-018-35315-5)
Supplement: Supplementary file 3 — Supplementary Table S3 [file 41598_2018_35315_MOESM3_ESM.xlsx]

## Sheet: bta-miR-486
Supplementary Table S3. Signalling pathways constructed by WebGestalt software for each DE miRNA’s target genes list. The table contains the EnsemblID, gene symbol and gene name of all genes inside network.
ID:bta04910 Name:Insulin signaling pathway - Bos taurus (cow)
C=145; O=19; E=8.29; R=2.29; PValue=5.72e-04; FDR=5.66e-02
userid	Gene Symbol	Gene Name	Entrez Gene
ENSBTAG00000034436	PDPK1	3-phosphoinositide dependent protein kinase 1	100138102
ENSBTAG00000009522	EIF4E	eukaryotic translation initiation factor 4E	281751
ENSBTAG00000007599	IKBKB	inhibitor of nuclear factor kappa B kinase subunit beta	281854
ENSBTAG00000009232	PIK3CA	phosphatidylinositol-4,5-bisphosphate 3-kinase catalytic subunit alpha	282306
ENSBTAG00000010989	PIK3R1	phosphoinositide-3-kinase regulatory subunit 1	282307
ENSBTAG00000017024	PPARGC1A	PPARG coactivator 1 alpha	338446
ENSBTAG00000016253	G6PC3	glucose-6-phosphatase catalytic subunit 3	369023
ENSBTAG00000016851	RPS6KB1	ribosomal protein S6 kinase B1	404181
ENSBTAG00000044105	FOXO1	forkhead box O1	506618
ENSBTAG00000014387	PRKAB2	protein kinase AMP-activated non-catalytic subunit beta 2	512665
ENSBTAG00000005190	TSC1	tuberous sclerosis 1	533440
ENSBTAG00000020048	MAPK10	mitogen-activated protein kinase 10	537631
ENSBTAG00000012447	PPP1CB	protein phosphatase 1 catalytic subunit beta	538829
ENSBTAG00000018747	PRKAA2	protein kinase AMP-activated catalytic subunit alpha 2	538954
ENSBTAG00000025822	CALML4	calmodulin like 4	539277
ENSBTAG00000007876	MAPK8	mitogen-activated protein kinase 8	539941
ENSBTAG00000009778	KRAS	KRAS proto-oncogene, GTPase	541140
ENSBTAG00000015817	ELK1	ELK1, ETS transcription factor	786886
ENSBTAG00000013108	HK2	hexokinase 2	788926

## Sheet: bta-miR-339a b
ID:bta04910 Name:Insulin signaling pathway - Bos taurus (cow)
C=145; O=25; E=8.99; R=2.78; PValue=2.53e-06; FDR=1.81e-04
userid	Gene Symbol	Gene Name	Entrez Gene
ENSBTAG00000017788	AKT3	AKT serine/threonine kinase 3	100137872
ENSBTAG00000034436	PDPK1	3-phosphoinositide dependent protein kinase 1	100138102
ENSBTAG00000015848	NA	phosphorylase kinase regulatory subunit alpha 1	100336808
ENSBTAG00000012380	HK1	hexokinase 1	280817
ENSBTAG00000015980	FASN	fatty acid synthase	281152
ENSBTAG00000007599	IKBKB	inhibitor of nuclear factor kappa B kinase subunit beta	281854
ENSBTAG00000009232	PIK3CA	phosphatidylinositol-4,5-bisphosphate 3-kinase catalytic subunit alpha	282306
ENSBTAG00000018984	PIK3CD	phosphatidylinositol-4,5-bisphosphate 3-kinase catalytic subunit delta	504531
ENSBTAG00000004241	G6PC2	glucose-6-phosphatase catalytic subunit 2	505012
ENSBTAG00000007910	EXOC7	exocyst complex component 7	505568
ENSBTAG00000027654	EIF4EBP1	eukaryotic translation initiation factor 4E binding protein 1	509613
ENSBTAG00000000253	PTPRF	protein tyrosine phosphatase, receptor type F	512072
ENSBTAG00000011375	SHC3	SHC adaptor protein 3	512696
ENSBTAG00000005665	CRK	CRK proto-oncogene, adaptor protein	512841
ENSBTAG00000021100	PPP1R3F	protein phosphatase 1 regulatory subunit 3F	513859
ENSBTAG00000020791	RAPGEF1	Rap guanine nucleotide exchange factor 1	520454
ENSBTAG00000005190	TSC1	tuberous sclerosis 1	533440
ENSBTAG00000001400	AKT2	AKT serine/threonine kinase 2	534923
ENSBTAG00000004736	GRB2	growth factor receptor bound protein 2	535298
ENSBTAG00000011643	SOS1	SOS Ras/Rac guanine nucleotide exchange factor 1	537682
ENSBTAG00000021308	IRS1	insulin receptor substrate 1	538598
ENSBTAG00000007876	MAPK8	mitogen-activated protein kinase 8	539941
ENSBTAG00000033398	HKDC1	hexokinase domain containing 1	614824
ENSBTAG00000005978	PIK3R5	phosphoinositide-3-kinase regulatory subunit 5	614838
ENSBTAG00000027397	PPP1R3D	protein phosphatase 1 regulatory subunit 3D	782160

## Sheet: bta-miR-378
ID:bta04910 Name:Insulin signaling pathway - Bos taurus (cow)
C=145; O=18; E=8.38; R=2.15; PValue=1.68e-03; FDR=7.04e-02
userid	Gene Symbol	Gene Name	Entrez Gene
ENSBTAG00000017788	AKT3	AKT serine/threonine kinase 3	100137872
ENSBTAG00000034436	PDPK1	3-phosphoinositide dependent protein kinase 1	100138102
ENSBTAG00000014205	NA	protein kinase cAMP-dependent type II regulatory subunit alpha	100139910
ENSBTAG00000006642	PRKACA	protein kinase cAMP-activated catalytic subunit alpha	282322
ENSBTAG00000014958	PRKAR2B	protein kinase cAMP-dependent type II regulatory subunit beta	282463
ENSBTAG00000001032	PYGM	glycogen phosphorylase, muscle associated	327664
ENSBTAG00000016253	G6PC3	glucose-6-phosphatase catalytic subunit 3	369023
ENSBTAG00000018984	PIK3CD	phosphatidylinositol-4,5-bisphosphate 3-kinase catalytic subunit delta	504531
ENSBTAG00000006616	PTPN1	protein tyrosine phosphatase, non-receptor type 1	508658
ENSBTAG00000027654	EIF4EBP1	eukaryotic translation initiation factor 4E binding protein 1	509613
ENSBTAG00000000253	PTPRF	protein tyrosine phosphatase, receptor type F	512072
ENSBTAG00000011375	SHC3	SHC adaptor protein 3	512696
ENSBTAG00000015355	PHKA2	phosphorylase kinase regulatory subunit alpha 2	515732
ENSBTAG00000005190	TSC1	tuberous sclerosis 1	533440
ENSBTAG00000001400	AKT2	AKT serine/threonine kinase 2	534923
ENSBTAG00000010184	G6PC	glucose-6-phosphatase catalytic subunit	538710
ENSBTAG00000018747	PRKAA2	protein kinase AMP-activated catalytic subunit alpha 2	538954
ENSBTAG00000039958	NA	glycogen synthase 1	786335

## Sheet: bta-miR-30b-5p 
ID:bta04068 Name:FoxO signaling pathway - Bos taurus (cow)
C=137; O=13; E=4.67; R=2.79; PValue=7.68e-04; FDR=4.56e-02
userid	Gene Symbol	Gene Name	Entrez Gene
ENSBTAG00000016253	G6PC3	glucose-6-phosphatase catalytic subunit 3	369023
ENSBTAG00000018984	PIK3CD	phosphatidylinositol-4,5-bisphosphate 3-kinase catalytic subunit delta	504531
ENSBTAG00000044105	FOXO1	forkhead box O1	506618
ENSBTAG00000014825	NLK	nemo like kinase	507204
ENSBTAG00000016194	FBXO32	F-box protein 32	513776
ENSBTAG00000039916	SMAD2	SMAD family member 2	516010
ENSBTAG00000019975	IL7R	interleukin 7 receptor	521554
ENSBTAG00000003111	ATM	ATM serine/threonine kinase	526824
ENSBTAG00000020980	CAT	catalase	531682
ENSBTAG00000004709	MAPK9	mitogen-activated protein kinase 9	534125
ENSBTAG00000007876	MAPK8	mitogen-activated protein kinase 8	539941
ENSBTAG00000009778	KRAS	KRAS proto-oncogene, GTPase	541140
ENSBTAG00000017525	ATG12	autophagy related 12	767903

## Sheet: bta-miR-339ab_FoxO
ID:bta04068 Name:FoxO signaling pathway - Bos taurus (cow)
C=137; O=25; E=8.49; R=2.94; PValue=8.52e-07; FDR=1.26e-04
userid	Gene Symbol	Gene Name	Entrez Gene
ENSBTAG00000017788	AKT3	AKT serine/threonine kinase 3	100137872
ENSBTAG00000034436	PDPK1	3-phosphoinositide dependent protein kinase 1	100138102
ENSBTAG00000005990	S1PR1	sphingosine-1-phosphate receptor 1	281135
ENSBTAG00000007599	IKBKB	inhibitor of nuclear factor kappa B kinase subunit beta	281854
ENSBTAG00000009232	PIK3CA	phosphatidylinositol-4,5-bisphosphate 3-kinase catalytic subunit alpha	282306
ENSBTAG00000018035	TGFBR1	transforming growth factor beta receptor 1	282382
ENSBTAG00000011628	EGFR	epidermal growth factor receptor	407217
ENSBTAG00000018984	PIK3CD	phosphatidylinositol-4,5-bisphosphate 3-kinase catalytic subunit delta	504531
ENSBTAG00000007156	AGAP2	ArfGAP with GTPase domain, ankyrin repeat and PH domain 2	504833
ENSBTAG00000004241	G6PC2	glucose-6-phosphatase catalytic subunit 2	505012
ENSBTAG00000024105	BCL2L11	BCL2 like 11	507390
ENSBTAG00000019574	MAPK12	mitogen-activated protein kinase 12	512943
ENSBTAG00000021768	CCNG2	cyclin G2	512960
ENSBTAG00000016194	FBXO32	F-box protein 32	513776
ENSBTAG00000003257	STK4	serine/threonine kinase 4	514886
ENSBTAG00000004021	CDK2	cyclin dependent kinase 2	519217
ENSBTAG00000020783	MAPK14	mitogen-activated protein kinase 14	534492
ENSBTAG00000001400	AKT2	AKT serine/threonine kinase 2	534923
ENSBTAG00000004736	GRB2	growth factor receptor bound protein 2	535298
ENSBTAG00000019832	TGFBR2	transforming growth factor beta receptor 2	535376
ENSBTAG00000011643	SOS1	SOS Ras/Rac guanine nucleotide exchange factor 1	537682
ENSBTAG00000021308	IRS1	insulin receptor substrate 1	538598
ENSBTAG00000000381	S1PR4	sphingosine-1-phosphate receptor 4	539534
ENSBTAG00000007876	MAPK8	mitogen-activated protein kinase 8	539941
ENSBTAG00000005978	PIK3R5	phosphoinositide-3-kinase regulatory subunit 5	614838

## Sheet: bta-miR-423-5p
ID:bta04015 Name:Rap1 signaling pathway - Bos taurus (cow)
C=219; O=32; E=17.06; R=1.88; PValue=3.71e-04; FDR=8.27e-02
userid	Gene Symbol	Gene Name	Entrez Gene
ENSBTAG00000013688	PGF	placental growth factor	280894
ENSBTAG00000000283	CSF1	colony stimulating factor 1	281094
ENSBTAG00000009654	LPAR1	lysophosphatidic acid receptor 1	281136
ENSBTAG00000007446	NGF	nerve growth factor	281350
ENSBTAG00000015457	FGFR1	fibroblast growth factor receptor 1	281768
ENSBTAG00000020645	GNAI2	G protein subunit alpha i2	281791
ENSBTAG00000007103	ITGAL	integrin subunit alpha L	281874
ENSBTAG00000014710	RAP1A	RAP1A, member of RAS oncogene family	282031
ENSBTAG00000007173	PDGFRA	platelet derived growth factor receptor alpha	282301
ENSBTAG00000008338	PLCB1	phospholipase C beta 1	287026
ENSBTAG00000010543	FGFR4	fibroblast growth factor receptor 4	317696
ENSBTAG00000011043	RAC2	ras-related C3 botulinum toxin substrate 2 (rho family, small GTP binding protein Rac2)	327671
ENSBTAG00000020979	NGFR	nerve growth factor receptor	353110
ENSBTAG00000014064	FGFR2	fibroblast growth factor receptor 2	404193
ENSBTAG00000014541	PDGFA	platelet derived growth factor subunit A	505908
ENSBTAG00000020244	EFNA1	ephrin A1	507319
ENSBTAG00000019574	MAPK12	mitogen-activated protein kinase 12	512943
ENSBTAG00000002411	CTNND1	catenin delta 1	515187
ENSBTAG00000020791	RAPGEF1	Rap guanine nucleotide exchange factor 1	520454
ENSBTAG00000007887	GRIN2A	glutamate ionotropic receptor NMDA type subunit 2A	524212
ENSBTAG00000002804	PDGFRB	platelet derived growth factor receptor beta	527165
ENSBTAG00000030343	FGF23	fibroblast growth factor 23	530239
ENSBTAG00000016156	MAPK3	mitogen-activated protein kinase 3	531391
ENSBTAG00000008952	RAP1GAP	RAP1 GTPase activating protein	532839
ENSBTAG00000000128	FGF18	fibroblast growth factor 18	533929
ENSBTAG00000001492	FYB	FYN binding protein	535347
ENSBTAG00000006828	RAPGEF3	Rap guanine nucleotide exchange factor 3	535383
ENSBTAG00000025822	CALML4	calmodulin like 4	539277
ENSBTAG00000010427	RASSF5	Ras association domain family member 5	539767
ENSBTAG00000038221	EFNA2	ephrin A2	614453
ENSBTAG00000021811	ANGPT4	angiopoietin 4	617915
ENSBTAG00000025868	TLN1	talin 1	783470
