# Supplementary material for: An integrative transcriptome analysis indicates regulatory mRNA-miRNA networks for residual feed intake in Nelore cattle
Source: Sci Rep. 2018 Nov 20;8:17072. doi: 10.1038/s41598-018-35315-5 (PMC6244318; doi:10.1038/s41598-018-35315-5)
Supplement: Supplementary file 4 — Supplementary Table S4 [file 41598_2018_35315_MOESM4_ESM.xlsx]

## Sheet: MEturquoise_muscle
Supplementary Table S4. Signalling pathways constructed by WebGestalt software of genes from mRNA negatively correlated modules from Feed efficient group from skeletal muscle and liver of Nelore cattle. The table contains modules name, the EnsemblID, gene symbol and gene name of all genes inside the network.
ID:bta04350 Name:TGF-beta signaling pathway - Bos taurus (cow)
C=83; O=34; E=16.23; R=2.09; PValue=5.49e-06; FDR=2.33e-04
userid	Gene Symbol	Gene Name	Entrez Gene
ENSBTAG00000020277	NA	protein phosphatase 2 scaffold subunit Abeta	100138150
ENSBTAG00000014955	AMH	anti-Mullerian hormone	280718
ENSBTAG00000012529	IFNG	interferon gamma	281237
ENSBTAG00000018114	ACVR2A	activin A receptor type 2A	281598
ENSBTAG00000018105	ACVR2B	activin A receptor type 2B	282131
ENSBTAG00000000469	PPP2CA	protein phosphatase 2 catalytic subunit alpha	282320
ENSBTAG00000018035	TGFBR1	transforming growth factor beta receptor 1	282382
ENSBTAG00000000231	BMPR1A	bone morphogenetic protein receptor type 1A	404101
ENSBTAG00000006420	BMPR2	bone morphogenetic protein receptor type 2	407127
ENSBTAG00000002081	BMPR1B	bone morphogenetic protein receptor type 1B	407128
ENSBTAG00000008736	CUL1	cullin 1	407228
ENSBTAG00000026403	CREBBP	CREB binding protein	505453
ENSBTAG00000019839	LTBP1	latent transforming growth factor beta binding protein 1	510559
ENSBTAG00000030225	RBX1	ring-box 1	518880
ENSBTAG00000009245	PPP2CB	protein phosphatase 2 catalytic subunit beta	524361
ENSBTAG00000013090	NODAL	nodal growth differentiation factor	530748
ENSBTAG00000005359	TGFB2	transforming growth factor beta 2	534069
ENSBTAG00000019645	TFDP1	transcription factor Dp-1	534579
ENSBTAG00000019851	PPP2R1A	protein phosphatase 2 scaffold subunit Aalpha	535321
ENSBTAG00000005286	TGIF2	TGFB induced factor homeobox 2	535632
ENSBTAG00000012441	SMAD7	SMAD family member 7	535916
ENSBTAG00000021577	ZFYVE16	zinc finger FYVE-type containing 16	536671
ENSBTAG00000040282	NOG	noggin	538769
ENSBTAG00000013555	ACVR1B	activin A receptor type 1B	539315
ENSBTAG00000006919	SMAD4	SMAD family member 4	540248
ENSBTAG00000002835	SMAD1	SMAD family member 1	540488
ENSBTAG00000003021	SP1	Sp1 transcription factor	540741
ENSBTAG00000007589	SMAD9	SMAD family member 9	540806
ENSBTAG00000019853	SMURF2	SMAD specific E3 ubiquitin protein ligase 2	540826
ENSBTAG00000014289	ZFYVE9	zinc finger FYVE-type containing 9	613428
ENSBTAG00000025191	SKP1	S-phase kinase associated protein 1	615427
ENSBTAG00000021772	SMAD5	SMAD family member 5	768050
ENSBTAG00000012081	LOC780968	E3 ubiquitin-protein ligase RBX1	780968
ENSBTAG00000008403	ROCK1	Rho associated coiled-coil containing protein kinase 1	785911

## Sheet: MEgreen_liver
ID:bta00980 Name:Metabolism of xenobiotics by cytochrome P450 - Bos taurus (cow)
C=66; O=8; E=1.26; R=6.37; PValue=3.23e-05; FDR=4.79e-03
userid	Gene Symbol	Gene Name	Entrez Gene
GSTA2	GSTA2	glutathione S-transferase alpha 2	281805
CYP1A2	CYP1A2	cytochrome P450, family 1, subfamily A, polypeptide 2	503552
AKR7A2	AKR7A2	aldo-keto reductase family 7 member A2	511996
GSTT1	GSTT1	glutathione S-transferase theta 1	517724
ADH4	ADH4	alcohol dehydrogenase 4 (class II), pi polypeptide	520508
GSTA5	GSTA5	glutathione S-transferase alpha 5	521685
GSTA4	GSTA4	glutathione S-transferase alpha 4	533917
LOC540707	LOC540707	cytochrome P450 2A13	540707

## Sheet: MEpink_liver
ID:bta01100 Name:Metabolic pathways - Bos taurus (cow)
C=1322; O=61; E=30.71; R=1.99; PValue=3.08e-08; FDR=9.15e-06
userid	Gene Symbol	Gene Name	Entrez Gene
GALNT4	GALNT4	polypeptide N-acetylgalactosaminyltransferase 4	100125265
20ALPHA-HSD	20ALPHA-HSD	placental and ovary 20alpha hydroxysteroid dehydrogenase protein	100139386
OTC	OTC	ornithine carbamoyltransferase	280887
TPI1	TPI1	triosephosphate isomerase 1	281543
BCAT2	BCAT2	branched chain amino acid transaminase 2	281643
MOCS1	MOCS1	molybdenum cofactor synthesis 1	281917
THTPA	THTPA	thiamine triphosphatase	282090
BCKDHA	BCKDHA	branched chain keto acid dehydrogenase E1, alpha polypeptide	282149
SDHB	SDHB	succinate dehydrogenase complex iron sulfur subunit B	286840
GCSH	GCSH	glycine cleavage system protein H	317723
ALDH6A1	ALDH6A1	aldehyde dehydrogenase 6 family member A1	327692
AOX1	AOX1	aldehyde oxidase 1	338074
SAT2	SAT2	spermidine/spermine N1-acetyltransferase family member 2	359722
ST6GALNAC6	ST6GALNAC6	ST6 N-acetylgalactosaminide alpha-2,6-sialyltransferase 6	407222
ALG9	ALG9	ALG9, alpha-1,2-mannosyltransferase	504346
DMGDH	DMGDH	dimethylglycine dehydrogenase	504453
PGAP1	PGAP1	post-GPI attachment to proteins 1	504677
PHGDH	PHGDH	phosphoglycerate dehydrogenase	505103
HGD	HGD	homogentisate 1,2-dioxygenase	507496
AHCY	AHCY	adenosylhomocysteinase	508158
ACAA1	ACAA1	acetyl-CoA acyltransferase 1	508324
GALNT12	GALNT12	polypeptide N-acetylgalactosaminyltransferase 12	508488
PCYT2	PCYT2	phosphate cytidylyltransferase 2, ethanolamine	510274
IVD	IVD	isovaleryl-CoA dehydrogenase	510440
PAH	PAH	phenylalanine hydroxylase	510583
LOC511498	LOC511498	cytochrome P450, family 2, subfamily c	511498
ACAT2	ACAT2	acetyl-CoA acetyltransferase 2	512044
ACAD8	ACAD8	acyl-CoA dehydrogenase family member 8	512070
GCLC	GCLC	glutamate-cysteine ligase catalytic subunit	512468
NADK	NADK	NAD kinase	513419
AGMAT	AGMAT	agmatinase	514509
CBS	CBS	cystathionine-beta-synthase	514525
CHKA	CHKA	choline kinase alpha	514865
XYLB	XYLB	xylulokinase	515146
ALDOB	ALDOB	aldolase, fructose-bisphosphate B	515263
GAMT	GAMT	guanidinoacetate N-methyltransferase	515270
CBR1	CBR1	carbonyl reductase 1	515946
HPD	HPD	4-hydroxyphenylpyruvate dioxygenase	516058
COX15	COX15	COX15 homolog, cytochrome c oxidase assembly protein (yeast)	517811
FH	FH	fumarate hydratase	520260
ACAA2	ACAA2	acetyl-CoA acyltransferase 2	522006
PON1	PON1	paraoxonase 1	523798
AKR1B10	AKR1B10	aldo-keto reductase family 1 member B10	525193
CCBL1	CCBL1	cysteine conjugate-beta lyase, cytoplasmic	528582
ETNK2	ETNK2	ethanolamine kinase 2	533229
DHCR24	DHCR24	24-dehydrocholesterol reductase	533726
HLCS	HLCS	holocarboxylase synthetase	534247
MTHFD1	MTHFD1	methylenetetrahydrofolate dehydrogenase, cyclohydrolase and formyltetrahydrofolate synthetase 1	534382
PGM1	PGM1	phosphoglucomutase 1	534402
CYP2C18	CYP2C18	cytochrome P450, family 2, subfamily C, polypeptide 18	535243
MTHFD2L	MTHFD2L	methylenetetrahydrofolate dehydrogenase (NADP+ dependent) 2-like	536269
SUCLG2	SUCLG2	succinate-CoA ligase GDP-forming beta subunit	537713
INPP5B	INPP5B	inositol polyphosphate-5-phosphatase B	538291
CYP2R1	CYP2R1	cytochrome P450, family 2, subfamily R, polypeptide 1	541302
QPRT	QPRT	quinolinate phosphoribosyltransferase	614254
PCCA	PCCA	propionyl-CoA carboxylase alpha subunit	614302
CDA	CDA	cytidine deaminase	616377
ADK	ADK	adenosine kinase	783572
ADSSL1	ADSSL1	adenylosuccinate synthase like 1	784089
LOC785762	LOC785762	dihydrodiol dehydrogenase 3	785762
AGXT	AGXT	alanine-glyoxylate aminotransferase	789572

## Sheet: MEpurple_liver
ID:bta04015 Name:Rap1 signaling pathway - Bos taurus (cow)
C=219; O=18; E=4.77; R=3.77; PValue=1.19e-06; FDR=1.77e-04
userid	Gene Symbol	Gene Name	Entrez Gene
AKT3	AKT3	AKT serine/threonine kinase 3	100137872
TEK	TEK	TEK receptor tyrosine kinase	280939
CSF1	CSF1	colony stimulating factor 1	281094
FGFR1	FGFR1	fibroblast growth factor receptor 1	281768
GNAI2	GNAI2	G protein subunit alpha i2	281791
PLCB4	PLCB4	phospholipase C beta 4	281985
HGF	HGF	hepatocyte growth factor	282879
RAP1B	RAP1B	RAP1B, member of RAS oncogene family	327708
FLT4	FLT4	fms related tyrosine kinase 4	338031
KDR	KDR	kinase insert domain receptor	407170
FLT1	FLT1	fms related tyrosine kinase 1	503620
RALB	RALB	RAS like proto-oncogene B	505238
ADCY5	ADCY5	adenylate cyclase 5	505740
PDGFA	PDGFA	platelet derived growth factor subunit A	505908
CSF1R	CSF1R	colony stimulating factor 1 receptor	509418
RAPGEF1	RAPGEF1	Rap guanine nucleotide exchange factor 1	520454
RAPGEF4	RAPGEF4	Rap guanine nucleotide exchange factor 4	537312
PRKD3	PRKD3	protein kinase D3	538447

## Sheet: MEcyan_liver
ID:bta04370 Name:VEGF signaling pathway - Bos taurus (cow)
C=62; O=7; E=0.99; R=7.05; PValue=5.44e-05; FDR=5.38e-03
userid	Gene Symbol	Gene Name	Entrez Gene
PRKCB	PRKCB	protein kinase C beta	282325
PIK3CD	PIK3CD	phosphatidylinositol-4,5-bisphosphate 3-kinase catalytic subunit delta	504531
NRAS	NRAS	neuroblastoma RAS viral oncogene homolog	506322
PLA2G4A	PLA2G4A	phospholipase A2, group IVA (cytosolic, calcium-dependent)	525072
MAPK14	MAPK14	mitogen-activated protein kinase 14	534492
BAD	BAD	BCL2 associated agonist of cell death	615013
MAPKAPK3	MAPKAPK3	mitogen-activated protein kinase-activated protein kinase 3	615215
