# Supplementary material for: An integrative transcriptome analysis indicates regulatory mRNA-miRNA networks for residual feed intake in Nelore cattle
Source: Sci Rep. 2018 Nov 20;8:17072. doi: 10.1038/s41598-018-35315-5 (PMC6244318; doi:10.1038/s41598-018-35315-5)
Supplement: Supplementary file 5 — Supplementary Table S5 [file 41598_2018_35315_MOESM5_ESM.xlsx]

## Sheet: MEtan_muscle
Supplementary Table S5. Signalling pathways constructed by WebGestalt software of genes from mRNA negatively correlated modules from Feed inefficient group from skeletal muscle and liver of Nelore cattle. The table contains modules name, the EnsemblID, gene symbol and gene name of all genes inside the network.
ID:bta04060 Name:Cytokine-cytokine receptor interaction - Bos taurus (cow)
C=284; O=22; E=5.4; R=4.07; PValue=1.69e-08; FDR=5.01e-06
userid	Gene Symbol	Gene Name	Entrez Gene
ENSBTAG00000014921	NA	interleukin 6	280826
ENSBTAG00000019716	CXCL8	C-X-C motif chemokine ligand 8	280828
ENSBTAG00000007424	LIF	leukemia inhibitory factor	280840
ENSBTAG00000015274	PRL	prolactin	280901
ENSBTAG00000037811	CCL2	chemokine (C-C motif) ligand 2	281043
ENSBTAG00000001060	CXCR4	C-X-C motif chemokine receptor 4	281736
ENSBTAG00000017664	HGF	hepatocyte growth factor	282879
ENSBTAG00000020736	CD40	CD40 molecule	286849
ENSBTAG00000016163	OSM	oncostatin M	319086
ENSBTAG00000004129	CCL11	chemokine (C-C motif) ligand 11	404072
ENSBTAG00000019428	CCR1	chemokine (C-C motif) receptor 1	407771
ENSBTAG00000018474	IL6R	interleukin 6 receptor	507359
ENSBTAG00000001100	IL22RA1	interleukin 22 receptor subunit alpha 1	508044
ENSBTAG00000033107	OSMR	oncostatin M receptor	514720
ENSBTAG00000005603	CXCL11	C-X-C motif chemokine ligand 11	516104
ENSBTAG00000015632	TNFRSF18	TNF receptor superfamily member 18	516256
ENSBTAG00000013586	CCR2	C-C motif chemokine receptor 2	539002
ENSBTAG00000004429	GDF5	growth differentiation factor 5	539559
ENSBTAG00000002894	TNFSF4	tumor necrosis factor superfamily member 4	539800
ENSBTAG00000012082	TNFRSF12A	TNF receptor superfamily member 12A	617439
ENSBTAG00000038042	CXCR2	C-X-C motif chemokine receptor 2	782719
ENSBTAG00000027407	TNFRSF6B	TNF receptor superfamily member 6b	789154

## Sheet: MEsalmon_muscle
ID:bta05321 Name:Inflammatory bowel disease (IBD) - Bos taurus (cow)
C=73; O=6; E=0.98; R=6.15; PValue=4.09e-04; FDR=9.71e-02
userid	Gene Symbol	Gene Name	Entrez Gene
ENSBTAG00000020883	IL2	interleukin 2	280822
ENSBTAG00000007626	IL2RG	interleukin 2 receptor subunit gamma	281862
ENSBTAG00000009455	IL12RB2	interleukin 12 receptor subunit beta 2	282452
ENSBTAG00000038128	BOLA-DQA5	major histocompatibility complex, class II, DQ alpha 5	282494
ENSBTAG00000013279	FOXP3	forkhead box P3	506053
ENSBTAG00000015565	DSB	MHC class II antigen DS beta	618722

## Sheet: MEred_muscle
ID:bta04062 Name:Chemokine signaling pathway - Bos taurus (cow)
C=191; O=15; E=5.03; R=2.98; PValue=1.5e-04; FDR=1.61e-02					0.0161
userid	Gene Symbol	Gene Name	Entrez Gene
ENSBTAG00000007932	HCK	HCK proto-oncogene, Src family tyrosine kinase	280814
ENSBTAG00000000005	GRK3	G protein-coupled receptor kinase 3	282136
ENSBTAG00000035697	GNG12	G protein subunit gamma 12	286850
ENSBTAG00000002979	PIK3R3	phosphoinositide-3-kinase, regulatory subunit 3 (gamma)	286865
ENSBTAG00000004279	RHOA	ras homolog family member A	338049
ENSBTAG00000019838	SHC1	SHC adaptor protein 1	507196
ENSBTAG00000019079	PLCB2	phospholipase C beta 2	508888
ENSBTAG00000015133	CCR7	C-C motif chemokine receptor 7	510668
ENSBTAG00000031998	CXCL16	C-X-C motif chemokine ligand 16	511671
ENSBTAG00000012510	NA	phospholipase C beta 3	515669
ENSBTAG00000014496	CCR6	C-C motif chemokine receptor 6	519716
ENSBTAG00000043994	GRK6	G protein-coupled receptor kinase 6	521413
ENSBTAG00000031575	VAV3	vav guanine nucleotide exchange factor 3	521961
ENSBTAG00000015609	PREX1	phosphatidylinositol-3,4,5-trisphosphate dependent Rac exchange factor 1	527410
ENSBTAG00000020034	LYN	LYN proto-oncogene, Src family tyrosine kinase	534996

## Sheet: MEsalmon_liver
ID:bta04141 Name:Protein processing in endoplasmic reticulum - Bos taurus (cow)
C=167; O=8; E=1.43; R=5.61; PValue=8.17e-05; FDR=2.43e-02
userid	Gene Symbol	Gene Name	Entrez Gene
HSPA8	HSPA8	heat shock protein family A (Hsp70) member 8	281831
HSP90AA1	HSP90AA1	heat shock protein 90 alpha family class A member 1	281832
HSPBP1	HSPBP1	HSPA (Hsp70) binding protein 1	512757
DNAJB1	DNAJB1	DnaJ heat shock protein family (Hsp40) member B1	538426
HSPA6	HSPA6	heat shock protein family A (Hsp70) member 6	539835
HSPA1L	HSPA1L	heat shock 70kDa protein 1-like	540190
RNF5	RNF5	ring finger protein 5	616187
HSP90AB1	HSP90AB1	heat shock protein 90 alpha family class B member 1	767874

## Sheet: MEwhite_liver
ID:bta01212 Name:Fatty acid metabolism - Bos taurus (cow)
C=51; O=4; E=0.37; R=10.68; PValue=5.08e-04; FDR=7.54e-02
userid	Gene Symbol	Gene Name	Entrez Gene
HADHA	HADHA	hydroxyacyl-CoA dehydrogenase/3-ketoacyl-CoA thiolase/enoyl-CoA hydratase (trifunctional protein), alpha subunit	281810
CPT2	CPT2	carnitine palmitoyltransferase 2	504502
PPT2	PPT2	palmitoyl-protein thioesterase 2	516797
ELOVL5	ELOVL5	ELOVL fatty acid elongase 5	617293

## Sheet: MEhoneydew_liver
ID:bta00100 Name:Steroid biosynthesis - Bos taurus (cow)
C=20; O=2; E=0.04; R=55.39; PValue=5.67e-04; FDR=8.43e-02
userid	Gene Symbol	Gene Name	Entrez Gene
FDFT1	FDFT1	farnesyl-diphosphate farnesyltransferase 1	281767
LSS	LSS	lanosterol synthase	615906

## Sheet: MEgreen_liver
ID:bta03050 Name:Proteasome - Bos taurus (cow)
C=45; O=10; E=0.94; R=10.61; PValue=2.12e-08; FDR=6.3e-06
userid	Gene Symbol	Gene Name	Entrez Gene
PSMC5	PSMC5	proteasome 26S subunit, ATPase 5	282015
PSMD4	PSMD4	proteasome 26S subunit, non-ATPase 4	282016
PSMC1	PSMC1	proteasome 26S subunit, ATPase 1	506238
PSMA6	PSMA6	proteasome subunit alpha 6	507213
PSMC4	PSMC4	proteasome 26S subunit, ATPase 4	510029
PSMD8	PSMD8	proteasome 26S subunit, non-ATPase 8	512891
PSMB1	PSMB1	proteasome subunit beta 1	514237
PSMB2	PSMB2	proteasome subunit beta 2	516919
PSMB3	PSMB3	proteasome subunit beta 3	533874
PSMB5	PSMB5	proteasome subunit beta 5	534640
