# Supplementary material for: An integrative transcriptome analysis indicates regulatory mRNA-miRNA networks for residual feed intake in Nelore cattle
Source: Sci Rep. 2018 Nov 20;8:17072. doi: 10.1038/s41598-018-35315-5 (PMC6244318; doi:10.1038/s41598-018-35315-5)
Supplement: Supplementary file 6 — Supplementary Table S6 [file 41598_2018_35315_MOESM6_ESM.xlsx]

## Sheet: Skeletal muscle
Supplementary Table S6. Module membership (MM) values from miRNAs modules from skeletal muscle and liver feed efficient groups.
	MM_MEgreen
bta-miR-30b-5p	0.892669
bta-miR-30c	0.870146
bta-miR-30e-5p	0.869733
bta-miR-29a	0.847807
bta-miR-339a	0.824889
bta-miR-339b	0.824889
bta-miR-331-3p	0.774277
bta-miR-6119-5p	0.740981
bta-miR-345-5p	0.681352
bta-miR-365-3p	0.518883
bta-miR-151-3p	-0.563015
bta-miR-155	-0.662123
bta-miR-2299-5p	-0.730553
bta-let-7b	-0.75461
bta-let-7e	-0.806309
bta-miR-148a	-0.817296
bta-let-7i	-0.82341

## Sheet: Liver
	MM_MEmidnightblue			MM_MEturquoise
bta-miR-6523a	0.915383		bta-miR-873	0.976961
bta-miR-296-5p	0.859458		bta-miR-1185	0.964297
bta-miR-1260b	0.83168		bta-miR-411a	0.956309
bta-miR-18a	0.831411		bta-miR-628	0.923915
bta-miR-2285ad	0.82941		bta-miR-380-3p	0.908626
bta-miR-2346	0.806307		bta-miR-3957	0.893792
			bta-miR-136	0.872495
			bta-miR-10b	0.872315
			bta-miR-224	0.859409
			bta-miR-411c-5p	0.833534
			bta-miR-181d	0.80666
			bta-miR-134	0.805126
			bta-miR-216b	0.805126
			bta-miR-450b	0.799236
			bta-miR-27a-5p	0.786439
			bta-miR-2284k	0.762613
			bta-miR-2318	0.760174
			bta-miR-142-5p	0.726563
			bta-miR-211	0.723853
			bta-miR-2474	0.718986
			bta-miR-6119-5p	0.601116
			bta-miR-532	0.579706
			bta-miR-3431	0.538587
			bta-miR-106b	0.529459
			bta-miR-2284n	0.528518
			bta-miR-504	0.504395
			bta-miR-204	0.496532
			bta-miR-1388-5p	0.490714
			bta-miR-15b	0.411365
