# Supplementary material for: An integrative transcriptome analysis indicates regulatory mRNA-miRNA networks for residual feed intake in Nelore cattle
Source: Sci Rep. 2018 Nov 20;8:17072. doi: 10.1038/s41598-018-35315-5 (PMC6244318; doi:10.1038/s41598-018-35315-5)
Supplement: Supplementary file 7 — Supplementary Table S7 [file 41598_2018_35315_MOESM7_ESM.xlsx]

## Sheet: Skeletal muscle
Supplementary Table S7. Module membership (MM) values from miRNAs modules from skeletal muscle and liver feed inefficient groups.
	MM_MEblue			MM_MEbrown			MM_MEyellow
bta-miR-2284y	0.933143		bta-miR-193a-3p	0.860504		bta-miR-199c	0.963439
bta-miR-2284x	0.932709		bta-miR-126-3p	0.840716		bta-miR-199a-3p	0.963427
bta-miR-22-3p	0.929006		bta-miR-126-5p	0.838199		bta-miR-214	0.95305
bta-miR-101	0.92481		bta-miR-29c	0.833739		bta-miR-199a-5p	0.946629
bta-miR-411a	0.910249		bta-miR-29d-5p	0.81023		bta-miR-152	0.847411
bta-miR-29a	0.80219		bta-miR-15a	0.777364		bta-let-7i	0.818134
bta-miR-301a	0.800216		bta-miR-342	0.774198		bta-miR-107	0.740921
bta-miR-21-5p	0.793988		bta-miR-497	0.773873		bta-miR-708	0.718725
bta-miR-320a	0.764604		bta-miR-16a	0.731248		bta-miR-148a	0.715648
bta-miR-99a-3p	0.758101		bta-miR-30b-5p	0.727406		bta-miR-335	0.709494
bta-miR-125b	0.73		bta-miR-145	0.72485		bta-miR-2284h-5p	0.673973
bta-miR-378d	0.729839		bta-miR-345-5p	0.709374		bta-miR-221	0.654572
bta-miR-532	0.70852		bta-miR-17-5p	0.703638		bta-miR-19b	0.641897
bta-miR-136	0.686327		bta-miR-150	0.692249		bta-miR-32	0.625184
bta-miR-660	0.6756		bta-miR-139	0.682135		bta-miR-27a-3p	0.570418
bta-miR-149-5p	0.675389		bta-miR-1468	0.675073		bta-miR-3432a	0.474496
bta-miR-186	0.670237		bta-miR-29b	0.600853		bta-miR-155	0.298749
bta-miR-1307	0.658805		bta-miR-767	0.567676
bta-miR-103	0.631653		bta-miR-30c	0.559694
bta-miR-410	0.604512		bta-miR-331-3p	0.556445
bta-miR-125a	0.601925		bta-miR-22-5p	0.534468
bta-miR-6119-5p	0.595985		bta-miR-1343-3p	0.380494
bta-miR-191	0.595922		bta-miR-92b	0.340657
bta-let-7a-3p	0.589375		bta-miR-27b	0.323901
bta-miR-151-5p	0.551345		bta-miR-93	0.30847
bta-miR-196b	0.547394
bta-miR-193a-5p	0.54703
bta-miR-484	0.542747
bta-miR-222	0.540904
bta-miR-2284aa	0.538832
bta-miR-2284z	0.538832
bta-miR-188	0.536242
bta-miR-378c	0.535419
bta-miR-2285f	0.522585
bta-miR-25	0.513144
bta-miR-199b	0.509026
bta-miR-423-3p	0.508363
bta-miR-181a	0.489915
bta-miR-194	0.484584
bta-miR-2285e	0.469906
bta-miR-1247-5p	0.461432
bta-miR-1249	0.45736
bta-miR-154c	0.447937
bta-miR-28	0.44518
bta-miR-2285g	0.438287
bta-miR-106b	0.426663
bta-miR-130a	0.424032
bta-miR-128	0.378837
bta-miR-652	0.378512
bta-miR-424-5p	0.367133
bta-miR-2422	0.342059
bta-miR-181b	0.34082
bta-miR-502a	0.326042
bta-miR-500	0.317683
bta-miR-196a	0.311778

## Sheet: Liver
	MM_MEpink			MM_MEmagenta			MM_MEcyan			MM_MEmidnightblue			MM_MEyellow
bta-miR-142-5p	0.588426		bta-miR-345-5p	0.497474		bta-miR-6119-5p	0.0362224		bta-miR-188	0.868928		bta-miR-299	0.137439
bta-miR-215	0.543643		bta-miR-2285af	0.0704227		bta-miR-21-5p	0.004648		bta-miR-6123	0.862917		bta-miR-2346	0.0852899
bta-miR-192	0.412869		bta-miR-154a	-0.0014815		bta-let-7g	-0.0382778		bta-miR-34c	0.839794		bta-miR-129	0.0794279
bta-miR-2284n	0.407352		bta-miR-212	-0.044206		bta-miR-32	-0.0604337		bta-miR-106b	0.83941		bta-miR-129-5p	0.0794279
bta-miR-409a	0.380526		bta-miR-2468	-0.044206		bta-miR-15a	-0.157797		bta-miR-182	0.814031		bta-miR-204	0.0720115
bta-miR-2285ab	0.30511		bta-miR-26b	-0.0727816		bta-let-7i	-0.171401		bta-miR-6520	-0.732952		bta-miR-504	0.0493088
bta-miR-450a	0.188302		bta-miR-2367-5p	-0.0783528		bta-miR-98	-0.199013		bta-miR-378c	-0.798439		bta-miR-154b	-0.0175627
bta-miR-126-5p	0.138264		bta-miR-6516	-0.144537		bta-miR-22-5p	-0.326154		bta-miR-671	-0.825952		bta-miR-2903	-0.0570758
bta-miR-6523a	-0.00114556		bta-miR-2284c	-0.189449		bta-miR-8550	-0.38541					bta-miR-2887	-0.0949803
bta-miR-582	-0.0909982		bta-miR-122	-0.207164								bta-miR-769	-0.174066
bta-miR-2431-5p	-0.289966		bta-miR-2435	-0.26657								bta-miR-181a	-0.179681
bta-miR-181b	-0.378822		bta-miR-218	-0.340855								bta-miR-499	-0.185036
bta-miR-497	-0.401752											bta-miR-2285g	-0.197139
												bta-miR-3431	-0.244426
												bta-miR-1842	-0.512049
